# Supplementary material for: Single-cell qPCR demonstrates that Repsox treatment changes cell fate from endoderm to neuroectoderm and disrupts epithelial-mesenchymal transition
Source: PLoS One. 2019 Oct 10;14(10):e0223724. doi: 10.1371/journal.pone.0223724 (PMC6786562; doi:10.1371/journal.pone.0223724)
Supplement: S1 Data — (XLSX) [file pone.0223724.s001.xlsx]

## Sheet: qRT-PCR primer sequence
S1 Data. Primers for RT-qPCR
Human Gene	Forward primer	Reverse primer
PAX6	ATGTGTGAGTAAAATTCTGGGCA	GCTTACAACTTCTGGAGTCGCTA
SOX2	CCCAGCAGACTTCACATGT	CCTCCCATTTCCCTCGTTTT
NES	CTGGAGCAGGAGAAACAGG	TGGGAGCAAAGATCCAAGAC
GATA2	GCAACCCCTACTATGCCAACC	CAGTGGCGTCTTGGAGAAG
GATA3	GCCCCTCATTAAGCCCAAG	TTGTGGTGGTCTGACAGTTCG
BMP4	GTGAGGAGCTTCCACCACGA	ACTGGTCCCTGGGATGTTCTC
HAND1	GTGCGTCCTTTAATCCTCTTC	GTGAGAGCAAGCGGAAAAG
KDR	ACTTTGGAAGACAGAACCAAATTATCTC	TGGGCACCATTCCACCA
POU5F1	CCTCACTTCACTGCACTGTA	CAGGTTTTCTTTCCCTAGCT
NANOG	TGAACCTCAGCTACAAACAG	TGGTGGTAGGAAGAGTAAAG
CDH2	TGGGAATCCGACGAATGG	TGCAGATCGGACCGGATACT
CDH1	TGCCCAGAAAATGAAAAAGG	GTGTATGTGGCAATGCGTTC
SNAI1	ACTGCAACAAGGAATACCTCAG	GCACTGGTACTTCTTGACATCTG
SNAI2	CATGCCTGTCATACCACAAC	GGTGTCAGATGGAGGAGGG
ZEB1	AGCAGTGAAAGAGAAGGGAATGC	GGTCCTCTTCAGGTGCCTCAG
VIM	GACGCCATCAACACCGAGTT	CTTTGTCGTTGGTTAGCTGGT
KLF8	CCCAAGTGGAACCAGTTGACC	GACGTGGACACCACAAGGG
SOX17	CGCACGGAATTTGAACAGTA	GGATCAGGGACCTGTCACAC
FOXA2	ACTACCCCGGCTACGGTTC	AGGCCCGTTTTGTTCGTGA
GSC	AACGCGGAGAAGTGGAACAAG	CTGTCCGAGTCCAAATCGC
GATA4	CGACACCCCAATCTCGATATG	GTTGCACAGATAGTGACCCGT
GATA6	CTCAGTTCCTACGCTTCGCAT	GTCGAGGTCAGTGAACAGCA
HHEX	GGCAAACCTCTACTCTGGAGC	GTCGTTGGAGAATCTCACCTG
EOMES	CCGCCACCAAACTGAGATGA	ACATTTTGTTGCCCTGCATGT
MIXL1	CCGAGTCCAGGATCCAGGTA	CTCTGACGCCGAGACTTGG
LGR5	CTCCCAGGTCTGGTGTGTTG	GAGGTCTAGGTAGGAGGTGAAG
WNT3	AGGGCACCTCCACCATTTG	GACACTAACACGCCGAAGTCA
TGFβ1	CTAATGGTGGAAACCCACAACG	TATCGCCAGGAATTGTTGCTG
GAPDH	AGGGCTGCTTTTAACTCTGGT	CCCCACTTGATTTTGGAGGGA
