# Supplementary material for: Single-cell qPCR demonstrates that Repsox treatment changes cell fate from endoderm to neuroectoderm and disrupts epithelial-mesenchymal transition
Source: PLoS One. 2019 Oct 10;14(10):e0223724. doi: 10.1371/journal.pone.0223724 (PMC6786562; doi:10.1371/journal.pone.0223724)
Supplement: S2 Data — (XLSX) [file pone.0223724.s002.xlsx]

## Sheet: single cell qPCR
S2 Data. Single-cell qPCR, day 0, day 3 and day 3+RepSox
Cell name	LGR5	HNF4A	GAPDH	SMAD3	GATA6	GSC	HAND1	HAND2	CER1	SOX2	SOX1	MIXL1	NKX2-5	TP63	NANOG	GATA2	SOX17	EOMES	EN1	CXCR4	CDH1	CDH2	FGF17	KDR	KLF8	OCLN	TCF4	HHEX	PAX6	POU5F1	T	SNAI2	GATA4	SNAI1	ZEB1	OLIG1	AFP	FN1	KIT	ALB	VIM	FOXA2	PRDM1	ACTB	IGDCC4	OTX2	KRT19
D0-1	6.39595	6.39595	20.3491	12.3325	6.39595	6.39595	11.0448	6.39595	7.52997	17.9778	6.39595	6.39595	6.39595	6.39595	16.6661	6.39595	9.89852	6.39595	6.39595	10.6248	14.5104	12.5054	6.39595	15.1223	9.10564	14.6295	12.7399	6.39595	6.39595	18.1281	6.39595	6.39595	6.39595	6.39595	6.39595	8.33247	6.39595	14.4747	12.9655	6.39595	11.4836	7.98377	9.99501	19.6509	6.39595	12.6398	12.4573
D0-10	7.65575	7.65575	19.872	11.8173	7.65575	7.65575	10.9955	7.65575	9.67636	18.2346	7.65575	7.65575	7.65575	7.65575	15.4274	6.89095	9.30132	7.65575	7.65575	10.0738	14.8465	13.6676	7.65575	13.0973	10.6083	14.4168	12.2498	7.65575	7.65575	18.5227	7.65575	7.65575	7.65575	5.78201	7.65575	9.72895	7.65575	12.2173	11.1279	7.65575	16.7742	7.65575	8.49038	20.128	7.65575	13.0213	12.2299
D0-11	7.20009	7.20009	20.189	12.5434	7.20009	7.20009	11.5927	7.20009	8.15598	18.483	7.20009	8.45372	7.20009	7.20009	16.5308	7.77792	10.7668	7.20009	7.20009	11.0893	14.568	13.4637	7.20009	14.3315	11.0646	14.791	13.8139	7.20009	7.20009	18.406	7.20009	10.082	7.20009	8.92148	9.58527	10.2626	7.20009	13.0343	11.3477	7.20009	16.6117	7.20009	7.20009	19.811	7.86791	14.1757	12.3201
D0-12	5.81267	5.81267	20.2778	11.3054	5.81267	5.81267	11.7196	5.81267	5.81267	18.004	5.81267	7.70877	5.81267	5.81267	15.514	4.22035	10.4145	5.81267	5.81267	10.8801	14.9027	13.0622	5.81267	15.6216	10.5376	14.558	13.3815	5.81267	9.07977	18.3861	5.81267	8.72362	5.81267	8.60531	8.75081	9.73775	5.81267	13.4753	12.4429	5.81267	15.8109	5.81267	5.81267	19.7222	8.67398	12.6301	12.526
D0-13	6.70321	6.70321	20.0889	12.1415	6.70321	6.70321	12.7205	6.70321	6.70321	18.148	6.70321	6.70321	6.70321	6.70321	16.2302	7.94981	12.3442	6.70321	6.70321	11.973	15.2953	13.8788	6.70321	15.8531	6.70321	14.653	13.4939	6.70321	6.70321	17.8316	6.70321	6.70321	6.70321	3.43095	6.70321	11.2946	6.70321	14.8719	12.083	6.70321	16.9945	6.70321	6.70321	19.9111	10.0372	14.2289	12.5719
D0-14	6.23243	6.23243	20.1858	12.5386	6.23243	6.23243	11.6792	6.23243	6.23243	17.7253	6.23243	6.23243	6.23243	6.23243	15.3138	6.23243	11.0549	6.23243	6.23243	11.162	15.2169	12.3132	6.23243	15.1337	8.18088	14.4128	13.4574	6.23243	6.23243	18.542	6.23243	6.23243	6.23243	10.4737	7.92635	10.8396	6.23243	12.4773	12.5537	6.23243	15.2767	6.23243	9.16487	19.8142	10.2725	14.3159	13.1813
D0-15	7.22125	7.22125	20.0909	11.8542	7.22125	7.22125	12.1617	7.22125	10.2721	17.9526	7.22125	7.22125	7.22125	7.22125	15.7066	6.93464	11.4707	7.22125	7.22125	12.0041	15.5047	14.4687	7.22125	16.2079	10.5636	15.504	14.0809	7.22125	7.22125	18.6073	7.22125	7.22125	7.22125	11.541	7.22125	10.8426	7.22125	13.6458	13.7605	7.22125	15.2982	7.22125	7.22125	19.9091	11.5649	14.6937	12.4588
D0-16	5.86019	5.86019	20.3726	12.0954	5.86019	5.86019	10.8753	5.86019	5.86019	17.0987	5.86019	5.86019	5.86019	5.86019	16.2364	7.48159	10.1528	5.86019	5.86019	11.2608	14.0506	12.898	5.86019	14.5962	5.86019	13.2759	12.0542	5.88585	5.86019	17.9549	5.86019	5.86019	5.86019	9.08253	5.86019	9.60901	5.86019	13.1644	11.4655	5.86019	15.8793	5.86019	5.86019	19.6274	9.25269	13.0776	11.8779
D0-17	7.21344	7.21344	20.2191	11.193	7.21344	7.21344	12.1026	7.21344	8.2615	18.2872	7.21344	7.21344	7.21344	7.21344	15.7714	8.16545	11.4592	7.21344	7.21344	10.7191	14.7876	12.6373	7.21344	12.9602	9.66825	14.2912	13.0256	9.5686	10.4206	18.2736	5.30008	7.21344	7.21344	11.4869	7.21344	9.04576	7.21344	12.6079	12.0983	7.21344	15.2364	9.33091	7.21344	19.7809	10.0854	13.4488	12.7489
D0-18	10.9392	7.03589	20.7574	11.1062	7.03589	7.03589	10.9942	7.03589	7.03589	18.0377	7.03589	6.21785	7.03589	7.03589	17.079	7.03589	9.54251	7.03589	7.03589	10.08	14.093	13.175	7.03589	16.1508	10.1576	14.667	13.6477	7.03589	7.03589	18.8244	7.03589	7.03589	7.03589	8.84244	7.03589	8.34313	7.03589	14.0785	11.885	7.03589	13.8565	7.03589	7.03589	19.2426	9.41406	13.0924	11.2198
D0-19	8.02283	8.02283	20.0472	11.0577	8.02283	8.02283	12.8039	8.02283	8.02283	18.4722	8.02283	9.61727	8.02283	8.02283	16.3744	8.02283	11.295	8.02283	8.02283	12.1572	15.5209	13.6985	8.02283	15.9245	11.0945	14.4882	13.815	8.02283	8.02283	18.8391	8.02283	8.02283	8.02283	8.34465	8.02283	9.23186	8.02283	13.9961	13.2427	8.02283	16.5242	8.02283	8.02283	19.9528	10.2312	12.8492	12.1575
D0-2	6.38844	6.38844	20.429	12.7894	6.38844	6.38844	11.9481	6.38844	7.75424	17.3618	6.38844	6.38844	6.38844	6.38844	16.2333	7.5114	10.5372	8.05087	6.38844	11.8766	15.071	13.6911	6.38844	14.898	6.38844	13.7567	13.323	6.38844	10.5268	18.1591	6.38844	6.38844	6.38844	8.65808	6.38844	10.2703	6.38844	13.9351	13.3774	6.38844	15.155	10.4935	7.83179	19.571	10.3101	13.4174	12.7035
D0-20	7.14114	7.14114	20.3494	13.1599	7.14114	7.14114	11.9109	7.14114	7.14114	18.573	7.14114	8.81398	7.14114	7.14114	16.5408	7.14114	10.6706	7.14114	7.14114	11.6512	15.5313	13.8455	10.4609	16.2496	11.6353	15.1705	13.8664	9.34201	7.14114	18.9075	7.14114	7.14114	7.14114	10.197	7.14114	9.40127	7.14114	15.1572	13.3589	7.14114	13.27	5.35241	10.2446	19.6506	7.79072	14.5456	12.0987
D0-21	8.62109	8.62109	20.4795	11.6551	8.62109	8.62109	11.6958	8.62109	8.62109	18.9702	8.62109	8.62109	8.62109	8.62109	15.7456	8.62109	10.336	8.62109	8.62109	10.7676	15.5496	13.2539	8.62109	15.6399	10.668	14.8847	13.8145	9.93486	8.40125	19.0919	8.62109	11.5619	8.62109	8.73596	8.62109	7.87858	8.62109	16.0245	13.4173	8.62109	16.1317	7.62745	8.62109	19.5205	8.70002	15.1691	12.4588
D0-22	9.02515	6.91461	20.6984	13.6704	6.91461	6.91461	11.5372	6.91461	10.225	18.6475	6.91461	9.33135	6.91461	6.91461	16.9282	6.78651	9.5532	6.91461	6.91461	11.9625	15.3455	14.1665	6.91461	15.2579	12.1359	15.4667	13.9514	6.91461	6.91461	19.3736	6.91461	6.91461	6.91461	10.8892	6.91461	7.87886	6.91461	13.2882	12.0764	6.91461	16.1493	6.91461	6.91461	19.3016	10.3068	15.1455	12.0331
D0-23	7.31666	7.31666	20.7871	13.0748	7.31666	7.31666	11.9659	7.31666	9.06829	18.8139	7.31666	7.31666	7.31666	7.31666	17.1623	7.31666	11.9297	7.34459	7.31666	11.9832	15.5945	13.405	7.31666	15.991	11.9913	15.1097	14.6318	7.31666	7.31666	18.8848	7.31666	7.31666	7.31666	10.8341	7.31666	10.4945	7.31666	14.144	12.8479	7.31666	15.7673	7.31666	7.31666	19.2129	10.4258	15.8778	11.6686
D0-24	8.18411	8.18411	20.475	12.5428	8.18411	8.18411	13.839	8.18411	7.08566	19.3015	8.18411	8.18411	8.18411	8.18411	17.0811	8.18411	12.2732	8.18411	8.18411	13.7343	16.63	14.6593	8.18411	17.4979	10.551	15.1632	14.8485	8.18411	8.18411	18.5982	8.18411	9.99672	8.18411	8.86416	8.18411	11.7138	8.18411	15.6354	13.0612	8.18411	15.5399	8.18411	8.18411	19.525	10.096	14.0888	12.5663
D0-26	6.14099	6.14099	20.3702	9.18261	6.14099	6.14099	10.5513	6.14099	6.60519	18.3217	6.14099	6.14099	6.14099	6.14099	15.9924	6.52325	10.2772	6.14099	6.14099	10.9197	14.9328	13.3216	6.14099	15.0324	11.7533	15.0808	13.4824	6.14099	6.14099	18.5493	6.14099	9.84382	6.14099	8.93656	7.697	9.25216	6.14099	13.7411	13.0297	8.8338	15.8189	6.14099	6.14099	19.6298	9.08714	14.4957	11.7914
D0-27	7.4819	7.4819	20.4516	12.0182	7.4819	7.4819	12.4786	7.4819	8.68543	17.6211	7.4819	7.4819	7.4819	7.4819	16.4567	7.4819	11.2803	7.4819	7.4819	10.8224	15.1831	13.989	7.4819	15.7938	10.3935	13.1601	13.0938	7.4819	7.4819	18.8102	7.4819	7.4819	7.4819	9.85758	7.4819	10.153	7.4819	14.7141	14.2942	7.4819	15.9849	7.4819	7.4819	19.5484	10.5562	13.6392	12.3027
D0-28	7.56326	7.56326	20.5334	11.1596	7.56326	7.56326	12.2843	7.56326	7.56326	18.1738	7.56326	7.56326	7.56326	7.56326	15.5333	7.56326	10.2349	7.56326	7.56326	11.7339	15.6824	12.3864	7.56326	13.8156	10.4838	14.7089	13.7916	7.56326	7.56326	19.0477	7.56326	7.56326	7.56326	9.22837	7.56326	6.44711	7.56326	12.9473	11.2127	7.56326	15.4328	7.56326	7.56326	19.4666	9.01212	14.9699	12.1726
D0-29	8.58894	7.03525	20.7105	12.2683	7.03525	7.03525	11.5513	7.03525	7.03525	18.6882	7.03525	7.03525	7.03525	7.03525	16.8219	7.01958	11.1493	7.03525	7.03525	12.1494	15.1027	13.1523	7.03525	15.7561	11.7005	14.9216	14.0103	7.03525	7.03525	19.4169	7.03525	7.03525	7.03525	9.61271	7.03525	8.96542	7.03525	14.4805	13.4336	7.03525	15.7124	7.03525	7.03525	19.2895	8.04787	13.8181	11.1599
D0-3	6.60602	6.60602	20.3076	12.1487	6.60602	6.60602	11.6643	6.60602	8.03078	18.0412	6.60602	6.60602	6.60602	6.60602	16.0417	6.60602	10.7053	6.60602	6.60602	11.639	15.9101	13.5694	6.60602	15.7258	7.58583	14.6152	13.4138	6.60602	6.60602	18.2492	6.60602	6.60602	6.60602	9.94013	6.60602	9.4156	6.60602	12.4072	12.6114	6.60602	15.627	7.44341	6.60602	19.6924	10.2789	14.6532	13.3774
D0-30	5.6931	5.6931	20.8352	11.7285	5.6931	5.6931	11.8811	5.6931	6.2757	18.4246	5.6931	5.6931	5.6931	5.6931	16.4475	7.02042	9.59038	7.77372	5.6931	11.0543	14.6232	13.353	5.6931	15.6578	10.6215	14.7283	13.3488	5.6931	5.6931	19.1522	5.6931	8.55687	5.6931	9.42483	5.6931	8.33287	5.6931	13.9754	12.5254	5.6931	16.3324	5.6931	5.6931	19.1648	9.34537	14.4518	11.2853
D0-31	8.87264	7.40755	20.5318	10.4038	7.40755	7.40755	11.5806	7.40755	10.9753	18.8054	7.40755	7.40755	7.40755	7.40755	15.9199	7.40755	9.85398	7.40755	7.40755	10.9556	14.3052	12.5879	7.40755	12.861	9.75443	14.8204	13.651	7.40755	9.9278	18.8211	7.40755	7.40755	7.40755	10.1937	7.40755	9.77269	7.40755	13.1793	12.4268	7.40755	14.006	7.40755	7.40755	19.4682	9.03785	15.7227	12.0135
D0-32	8.62835	6.86687	20.806	11.6038	6.86687	6.86687	11.6111	6.86687	6.86687	18.0849	6.86687	8.48231	6.86687	6.86687	17.0174	6.86687	10.6924	6.86687	6.86687	11.2583	14.1002	12.4969	6.86687	14.9488	7.87755	14.8593	13.0414	6.86687	6.86687	18.8366	6.86687	9.67243	6.86687	9.03918	6.86687	6.86687	6.86687	13.5669	12.6128	6.86687	13.4728	6.86687	6.86687	19.194	9.75194	14.4261	11.1696
D0-33	7.15205	7.15205	20.4408	12.6253	7.15205	7.15205	11.7646	7.15205	7.15205	18.8609	7.15205	7.15205	7.15205	7.15205	16.2992	7.15205	9.92913	7.15205	7.15205	10.2467	14.7388	10.2005	7.15205	15.3043	10.502	13.5237	13.3612	7.15205	7.15205	18.7134	7.15205	7.15205	7.15205	9.24853	7.15205	7.32798	7.15205	13.9534	11.126	7.15205	14.0681	7.15205	7.15205	19.5592	7.31117	12.2023	11.8263
D0-34	7.33039	7.33039	21.0513	11.4727	7.33039	7.33039	12.7361	7.33039	7.33039	19.0653	7.33039	7.33039	7.33039	7.33039	16.4324	7.33039	10.6699	7.33039	7.33039	12.5454	15.2382	13.6661	7.33039	16.2674	11.7465	15.1481	14.5857	7.33039	7.33039	19.4029	7.33039	10.8376	7.33039	10.3436	7.33039	7.33039	7.33039	15.4415	13.2756	7.33039	15.9488	7.33039	7.33039	18.9487	6.11916	15.2433	12.2545
D0-35	6.72503	6.72503	21.132	13.2393	6.72503	6.72503	11.3004	6.72503	6.72503	18.4852	6.72503	6.72503	6.72503	9.22667	16.788	8.48537	9.72771	6.72503	6.72503	11.0154	14.8778	13.6819	6.72503	15.1129	6.72503	13.9807	13.1329	6.72503	10.1305	18.8546	6.72503	6.72503	6.72503	9.11811	6.72503	9.21641	6.72503	15.3712	11.3382	9.74623	13.1209	6.72503	10.9183	18.868	10.281	13.8626	11.3434
D0-36	8.0622	8.0622	20.9073	11.6602	8.27093	8.0622	11.6647	8.0622	8.0622	19.291	8.0622	9.67694	8.0622	8.0622	16.6163	10.2827	8.40564	8.0622	8.0622	11.9816	16.1168	14.0412	8.0622	15.4265	11.558	15.4526	13.3705	8.0622	12.0452	19.3527	8.0622	8.0622	8.0622	10.3528	8.0622	7.14048	8.0622	13.7054	13.7736	8.0622	17.1887	8.0622	8.0622	19.0927	9.58497	15.3771	12.7996
D0-37	7.45147	7.45147	20.8158	12.3141	7.45147	7.45147	12.9804	7.45147	6.28788	18.6694	7.45147	8.83916	7.45147	7.45147	16.5675	7.45147	12.1501	7.45147	7.45147	12.7221	14.5032	13.0569	7.45147	15.3863	9.24589	14.5008	13.9745	7.45147	9.73692	18.7285	7.45147	7.45147	10.3589	10.5329	7.45147	7.45147	7.45147	13.6194	11.9451	7.45147	16.1125	7.45147	7.45147	19.1842	10.1348	15.2365	12.5032
D0-38	8.37681	8.37681	20.9676	12.2093	8.37681	8.37681	12.4527	8.37681	9.6056	19.1763	8.37681	8.37681	8.37681	8.37681	16.6104	8.37681	11.4177	8.37681	8.37681	12.3373	16.0576	13.877	8.37681	15.8756	8.37681	16.0791	14.5224	8.37681	8.37681	19.5388	8.37681	12.1973	8.37681	8.37681	8.37681	8.37681	8.37681	15.4007	13.6223	8.37681	15.468	8.37681	8.37681	19.0324	8.55323	14.8883	12.576
D0-39	8.33155	8.33155	20.7926	12.6702	6.75866	8.33155	12.0349	8.33155	8.33155	18.8116	8.33155	8.33155	8.33155	8.33155	15.847	8.33155	9.98681	8.33155	8.33155	10.9744	15.2198	12.8162	8.33155	16.1231	11.6702	15.3936	13.7726	8.33155	8.33155	19.7416	8.33155	10.1927	8.33155	9.6979	8.33155	8.33155	8.33155	13.5962	12.5921	8.33155	17.3757	7.77052	8.33155	19.2074	8.33155	15.3393	11.4735
D0-4	7.25962	7.25962	20.3869	12.911	7.25962	7.25962	11.9331	7.25962	7.25962	18.0506	7.25962	7.25962	7.25962	7.25962	16.6313	9.72589	10.8776	7.25962	7.25962	11.7584	16.2888	13.5623	7.25962	17.1535	7.25962	15.2946	12.9926	6.56385	7.25962	18.3753	7.25962	7.25962	7.25962	8.90729	7.25962	10.1777	7.25962	14.2969	12.9263	7.25962	13.2077	6.50719	7.25962	19.6131	11.7006	12.906	11.6451
D0-40	8.39501	8.39501	20.7756	12.6794	8.39501	8.39501	9.56447	8.39501	8.39501	18.8207	8.39501	8.39501	8.39501	8.39501	15.7435	8.39501	9.53196	8.39501	8.39501	10.7794	14.9929	11.6407	8.39501	16.6507	8.59503	14.8252	13.6383	7.6304	8.39501	19.4893	8.39501	8.39501	8.39501	11.7182	8.39501	8.39501	8.39501	15.2836	13.2876	8.39501	17.2619	8.39501	9.38864	19.2244	8.39501	15.599	12.126
D0-41	7.32374	7.32374	20.7789	12.7195	7.32374	7.32374	11.8251	7.32374	11.4832	18.5246	7.32374	7.32374	7.32374	7.32374	15.8397	7.32374	9.96646	7.32374	7.32374	11.6082	15.21	14.7562	7.32374	13.1584	12.6171	15.0391	13.7791	7.32374	10.658	18.9607	7.32374	7.32374	7.32374	11.4368	7.32374	8.76021	7.32374	13.7481	12.8361	7.32374	17.8425	7.32374	12.3296	19.2211	10.207	15.0819	12.477
D0-42	7.13245	7.13245	21.1875	13.5028	7.13245	7.13245	12.7511	7.13245	11.9737	19.1733	7.13245	7.13245	7.13245	7.13245	16.949	7.13245	10.3142	7.13245	7.13245	12.0203	15.5612	14.1495	7.13245	15.0612	12.4916	14.8894	14.4937	7.13245	9.62564	19.5248	7.13245	7.13245	7.13245	10.5242	7.13245	7.19362	7.13245	14.0745	12.4709	7.13245	14.5166	9.00063	7.13245	18.8125	10.3368	15.5098	11.7966
D0-43	7.56282	7.56282	20.9557	11.6453	7.56282	7.56282	13.1781	7.56282	7.56282	18.5077	7.56282	7.56282	7.56282	7.56282	16.6189	7.56282	10.9654	7.56282	7.56282	12.3808	16.1777	15.2088	7.56282	16.964	12.6054	15.7446	14.1919	7.56282	10.2924	18.9506	7.56282	7.56282	7.56282	8.77285	7.56282	8.75729	7.56282	14.4684	13.5762	10.1376	17.9195	10.0285	7.56282	19.0443	9.91428	15.597	11.5699
D0-44	8.47304	8.47304	20.8954	13.342	8.47304	8.47304	11.5356	8.47304	8.47304	18.4174	8.47304	8.47304	8.47304	8.47304	17.725	9.7867	10.8481	8.47304	8.47304	11.5165	16.15	14.7686	8.47304	16.6233	10.1813	14.5611	13.5554	12.1218	12.3338	19.4576	8.47304	8.47304	8.47304	11.3483	8.47304	8.47304	8.47304	15.6454	14.7494	8.47304	8.47304	10.195	8.47304	19.1046	11.6269	13.6336	12.2858
D0-45	8.47319	8.47319	20.4957	12.5945	8.47319	8.47319	13.3411	8.47319	8.47319	19.0016	8.47319	8.47319	8.47319	8.47319	17.1327	8.47319	12.1224	8.47319	8.47319	13.1436	16.5371	15.6657	8.47319	15.9111	8.47319	15.9752	13.8924	8.47319	8.47319	19.0521	8.47319	8.47319	10.4931	10.7901	8.47319	9.12526	8.47319	15.8769	13.4148	8.47319	15.9453	8.47319	8.47319	19.5043	10.9666	16.5862	12.9977
D0-46	7.51403	7.51403	21.1713	11.8831	7.51403	7.51403	12.8948	7.51403	7.51403	19.1837	7.51403	10.4427	7.51403	7.51403	16.9785	7.51403	11.5439	7.51403	7.51403	12.9303	15.7177	14.3833	7.51403	16.3036	11.076	15.316	14.7623	7.51403	7.51403	19.471	7.51403	7.51403	7.51403	10.8626	7.51403	8.22172	7.51403	14.6558	12.9774	7.51403	15.167	8.99585	7.51403	18.8287	8.66541	15.4991	12.2176
D0-47	8.56752	8.56752	21.0557	11.0307	8.56752	8.56752	13.1216	8.56752	8.75367	19.4599	8.56752	8.56752	8.56752	8.56752	16.7392	8.56752	11.4936	8.56752	8.56752	13.1329	16.1753	13.8777	8.56752	17.09	10.8156	15.6665	14.3268	8.56752	8.56752	19.6881	8.56752	8.56752	8.56752	10.3674	8.56752	11.258	8.56752	16.6938	13.5666	8.56752	15.0495	8.56752	8.56752	18.9443	9.31389	15.8889	12.8436
D0-48	7.78907	7.78907	21.1187	12.7149	7.78907	7.78907	11.5805	7.78907	7.78907	18.6407	7.78907	7.78907	7.78907	7.78907	17.2557	7.78907	9.77112	7.78907	7.78907	10.8909	14.6258	13.2688	7.78907	15.8869	8.86019	15.2601	13.825	7.78907	7.78907	19.1114	7.78907	12.9084	7.78907	9.02396	7.78907	7.90678	7.78907	14.8161	12.9031	7.78907	13.8679	7.78907	7.78907	18.8813	7.82377	14.1488	11.959
D0-49	8.8267	8.8267	20.6375	12.3984	8.8267	8.8267	12.8622	8.8267	8.8267	18.8878	8.8267	8.8267	8.8267	8.8267	16.0217	8.8267	10.879	9.79294	8.8267	10.406	15.4369	11.8577	8.8267	16.164	11.0992	15.3728	13.0459	8.8267	8.76818	19.2843	8.8267	11.3057	7.86754	10.4164	8.8267	8.53692	8.8267	13.8886	13.0735	8.8267	16.2773	8.8267	8.8267	19.3625	9.41988	14.6954	12.0277
D0-5	7.19912	7.19912	20.4333	12.4569	7.19912	7.19912	12.2765	7.19912	9.63291	18.4816	7.19912	7.19912	7.44704	7.19912	16.481	7.19912	10.1	7.19912	7.19912	9.25576	15.5277	12.5586	7.19912	15.4273	11.2438	13.448	11.7866	12.0502	7.19912	18.675	7.19912	9.83182	7.19912	9.17236	7.19912	9.38487	7.19912	13.075	11.7476	7.19912	15.4989	7.19912	8.77976	19.5667	10.4139	14.8986	11.906
D0-50	9.49138	9.49138	20.4709	13.2605	9.50571	9.49138	12.7436	9.49138	10.0731	19.2104	9.49138	9.49138	9.49138	9.49138	16.3965	9.49138	10.8163	9.49138	9.49138	11.5642	14.887	13.5066	9.49138	14.7013	12.147	15.6002	13.2818	9.49138	9.49138	19.5344	9.49138	9.49138	9.49138	10.0287	9.49138	9.49138	9.49138	14.6317	13.4415	9.49138	17.679	9.49138	9.49138	19.5291	9.49138	15.7761	12.6893
D0-51	7.96596	7.96596	20.6708	10.3794	7.96596	7.96596	12.7263	7.96596	7.96596	18.5639	7.96596	7.96596	7.96596	7.96596	15.9139	8.71614	12.3307	7.96596	7.96596	12.7184	15.099	13.1303	7.96596	15.2852	11.36	14.2494	13.7432	7.96596	7.96596	19.1535	7.96596	7.96596	7.96596	8.82224	7.96596	9.43041	7.96596	14.0314	10.7556	7.96596	14.5795	8.46028	7.96596	19.3292	8.76902	14.5574	12.3043
D0-53	7.69971	7.69971	20.871	13.5756	7.69971	10.6515	12.2525	7.69971	7.69971	19.135	7.69971	7.69971	7.69971	7.69971	16.0959	7.69971	11.2001	7.69971	7.69971	12.4568	15.4345	13.2858	7.69971	15.9951	12.0589	13.6549	14.1867	7.69971	7.69971	19.1378	7.69971	7.69971	7.69971	9.37792	7.69971	7.69971	7.69971	12.2111	12.6537	7.69971	16.3487	7.69971	7.69971	19.129	10.5992	15.3088	12.0638
D0-54	7.02942	7.02942	21.0577	11.3154	7.02942	7.02942	11.8802	7.02942	7.02942	18.1394	7.02942	7.02942	7.02942	7.02942	16.9679	7.02942	10.3303	7.02942	7.02942	11.0875	14.8927	14.0233	7.02942	15.0192	10.923	14.7238	12.6145	7.02942	7.02942	18.8313	7.02942	7.02942	7.02942	7.73284	7.02942	7.02942	7.02942	13.7933	13.5969	7.02942	15.9788	7.02942	10.1488	18.9423	9.49373	14.0933	11.7271
D0-55	7.2412	7.2412	20.6905	12.112	7.2412	7.2412	11.7116	7.2412	7.2412	18.4998	7.2412	9.17773	7.2412	7.2412	16.0696	7.2412	11.4097	7.2412	7.2412	11.2545	15.3763	12.5604	7.2412	15.5493	9.76978	14.8614	13.607	7.2412	7.2412	18.7392	7.2412	7.2412	7.2412	10.2534	7.2412	8.99082	7.2412	13.212	10.1987	7.2412	16.7802	7.2412	7.2412	19.3095	10.3804	13.9525	12.8015
D0-56	7.93361	7.93361	20.6589	13.0283	7.93361	7.93361	11.6435	7.93361	7.93361	18.0739	7.93361	9.83424	7.58559	7.93361	17.569	9.27046	11.1373	7.93361	7.93361	11.7229	14.9541	13.297	7.93361	16.3634	7.93361	14.8629	13.5227	7.93361	7.93361	18.6464	7.93361	7.93361	7.93361	10.0848	7.93361	9.48145	7.93361	14.8352	14.1051	7.93361	14.0958	7.93361	7.93361	19.3411	11.7584	11.9959	12.3118
D0-57	7.3118	7.3118	20.581	11.3785	7.3118	7.3118	11.9249	7.3118	7.3118	18.1077	7.3118	7.3118	7.3118	7.3118	15.7091	7.3118	11.2317	7.3118	7.3118	11.3698	14.4393	11.8232	7.3118	14.3279	10.5681	13.484	12.8633	7.3118	7.3118	18.4802	7.3118	7.3118	7.3118	8.21534	7.3118	9.52054	7.3118	14.4429	11.7412	7.3118	16.0407	7.3118	12.5987	19.419	8.87246	13.4968	11.7539
D0-58	8.7852	7.48782	20.7482	11.4707	7.48782	7.48782	12.3535	7.48782	7.48782	18.5174	7.48782	7.48782	7.48782	7.48782	17.2503	7.48782	11.2399	7.48782	7.48782	11.7595	14.8815	13.2634	7.48782	15.7513	7.48782	15.1793	13.8866	7.48782	7.48782	19.0916	7.48782	7.48782	7.48782	10.1715	7.48782	9.70856	7.48782	15.2357	14.0837	7.48782	14.4997	7.48782	7.48782	19.2518	7.48782	12.82	12.0322
D0-59	8.24168	8.24168	19.9065	12.2459	8.24168	8.24168	11.7409	8.24168	10.4029	18.0484	8.24168	8.24168	8.24168	8.24168	15.4973	8.24168	9.9421	8.24168	8.24168	11.5501	14.7891	13.5664	8.24168	14.3922	10.5557	14.5467	12.4644	8.24168	8.24168	19.0382	8.24168	8.24168	8.24168	8.04308	8.24168	11.1513	8.24168	12.4438	12.4379	8.24168	15.9234	8.24168	8.24168	20.0935	8.24168	14.6442	12.4438
D0-6	7.85605	6.48909	20.2417	11.034	6.48909	6.48909	11.5739	6.48909	6.48909	17.9209	6.48909	7.36005	6.48909	6.48909	16.7114	6.48909	9.4423	6.48909	6.48909	10.8524	14.4839	12.8724	6.48909	15.4222	11.1654	13.5766	12.5496	6.48909	6.48909	18.2809	6.48909	6.48909	5.57674	6.48909	6.48909	9.30788	6.48909	15.4543	12.4941	6.48909	14.2176	7.70954	7.90965	19.7583	9.86994	12.2565	12.2546
D0-60	8.28622	8.28622	20.3894	12.9796	8.28622	8.28622	12.2001	8.28622	9.48946	17.5956	8.28622	8.28622	8.28622	8.28622	16.6646	8.28622	10.9383	8.28622	8.28622	8.81243	14.4796	13.3085	8.28622	13.9926	8.28622	13.9775	12.8528	8.28622	9.3428	18.6608	8.28622	9.13878	8.28622	8.1695	8.28622	9.89032	8.28622	14.9757	12.6597	8.28622	12.5889	8.28622	8.28622	19.6106	7.89347	14.0874	10.5456
D0-61	6.76093	6.76093	20.6251	12.4621	6.76093	6.76093	10.694	6.76093	8.4487	18.3438	6.76093	6.76093	6.76093	6.76093	16.024	6.76093	9.53413	9.13451	6.76093	10.8235	14.8196	12.7672	6.76093	15.427	8.98883	14.7146	12.9156	6.76093	6.76093	18.8116	6.76093	10.0836	6.76093	10.5279	6.76093	6.08845	6.76093	13.0387	11.6945	6.76093	14.7107	6.76093	9.98667	19.3749	8.9621	14.8799	11.8141
D0-62	7.15963	7.15963	20.3887	13.5106	7.15963	7.15963	12.436	7.15963	15.2208	17.8727	7.15963	7.15963	7.15963	7.15963	16.1048	7.15963	7.60463	7.15963	7.15963	11.9113	14.86	15.5336	7.15963	13.3405	13.0575	15.1863	13.9306	7.15963	7.15963	18.9411	7.15963	7.15963	6.46643	9.42312	7.15963	9.78542	7.15963	14.5831	12.4378	7.15963	14.8171	7.15963	15.1035	19.6113	10.3398	15.0053	12.5008
D0-63	5.99519	5.99519	20.145	12.5586	5.99519	5.99519	11.8696	5.99519	9.04084	17.6969	5.99519	5.99519	5.99519	5.99519	16.2359	8.85342	11.419	5.99519	5.99519	11.4978	15.0735	12.368	5.99519	15.3375	10.9659	13.9774	13.4123	5.99519	5.99519	18.2713	5.99519	5.99519	5.99519	10.895	5.99519	9.38539	5.99519	15.0007	12.908	5.99519	13.2879	5.99519	5.99519	19.855	9.89113	13.1897	11.9879
D0-64	7.08888	7.08888	20.0458	11.512	7.08888	7.08888	11.1547	7.08888	9.30933	18.3814	7.08888	8.52744	7.08888	7.08888	15.8493	8.1197	9.05195	7.08888	7.08888	10.584	15.9374	13.2959	7.08888	15.3679	12.0662	13.3724	12.3459	7.08888	7.08888	18.1706	7.08888	7.08888	7.08888	9.24518	7.08888	9.33155	7.08888	13.2002	12.8616	7.08888	14.0474	7.08888	7.08888	19.9542	8.33392	15.3275	11.6407
D0-65	6.95157	6.95157	19.9198	12.1483	6.95157	6.95157	11.9951	6.95157	6.95157	17.6561	6.95157	6.95157	6.95157	6.95157	16.4249	6.39589	11.2472	6.95157	6.95157	6.95157	14.6214	11.7685	6.95157	15.0739	6.95157	13.1132	12.1412	6.95157	6.95157	18.4511	6.95157	6.95157	6.95157	11.0637	6.95157	9.80591	6.95157	13.5008	12.2146	6.95157	15.1886	10.1421	8.20303	20.0802	8.53258	14.1704	12.705
D0-66	7.23231	7.23231	20.1196	10.9911	7.23231	7.23231	11.2289	7.23231	8.61725	18.5955	7.23231	9.36809	7.23231	7.23231	16.0973	7.23231	9.89599	7.23231	7.23231	11.6228	14.9423	13.1358	7.23231	14.9698	12.2438	14.5515	13.0953	7.23231	7.23231	19.0023	7.23231	7.23231	7.23231	9.68556	7.23231	9.18526	7.23231	14.4033	11.245	7.23231	16.5487	7.23231	7.23231	19.8804	10.683	14.1488	11.7762
D0-67	7.34521	7.34521	19.9003	12.8657	7.34521	7.34521	13.4521	7.34521	7.34521	19.4004	7.34521	7.34521	7.34521	7.34521	16.7061	7.34521	12.6748	7.34521	7.34521	13.1042	15.9703	14.895	7.34521	17.1246	7.34521	15.2617	14.2521	7.34521	7.34521	18.7505	7.34521	7.34521	7.34521	9.70059	7.34521	12.0525	7.34521	15.0058	13.3924	7.34521	16.2624	7.34521	7.34521	20.0997	10.8631	15.3246	13.6704
D0-68	8.09895	8.09895	20.1572	12.1609	8.09895	8.09895	13.0195	8.09895	8.31174	17.9846	8.09895	8.09895	8.09895	8.09895	16.6262	8.88019	12.1774	8.09895	8.09895	13.1672	14.809	13.3971	8.09895	15.4292	10.5867	14.133	13.3159	10.7146	10.6321	18.8216	8.09895	10.0015	8.09895	10.4478	8.09895	11.8922	8.09895	13.8551	14.1505	8.09895	16.0415	8.09895	8.09895	19.8428	8.83435	14.0119	13.7034
D0-69	7.68684	7.68684	19.825	12.7692	7.68684	7.68684	12.0721	7.68684	7.29989	18.3661	7.68684	7.68684	7.68684	7.68684	15.8222	7.68684	10.8814	7.68684	7.68684	11.1399	14.9143	14.2357	7.68684	15.5272	11.2744	15.322	12.6108	7.68684	7.68684	18.5899	7.68684	8.82323	7.68684	7.12248	7.68684	10.8468	7.68684	13.9076	12.076	7.68684	16.3345	7.68684	7.68684	20.175	7.68684	14.9575	12.6587
D0-7	7.5771	7.5771	20.3185	9.08372	7.5771	7.5771	11.2088	7.5771	7.5771	17.971	7.5771	7.5771	7.5771	7.5771	15.651	7.5771	10.8279	7.5771	7.5771	11.3869	15.3002	11.4301	7.5771	14.2496	7.5771	14.1688	13.0193	7.5771	7.5771	18.4617	7.5771	7.5771	7.5771	10.1599	7.5771	7.72159	7.5771	12.8824	11.6259	7.5771	15.3733	7.5771	7.5771	19.6815	8.18895	14.9579	13.092
D0-70	8.80198	8.80198	19.9825	11.4084	8.80198	8.80198	12.4315	8.80198	9.98568	18.1531	8.80198	8.80198	8.80198	8.80198	16.4195	8.80198	10.7411	8.80198	8.80198	11.6301	14.9452	12.9742	8.80198	14.413	8.80198	14.0398	12.8669	8.80198	8.80198	18.7344	8.80198	9.96636	8.80198	7.77763	9.81339	10.3946	8.80198	12.858	12.3503	8.80198	16.1458	9.33571	8.80198	20.0175	8.80198	14.9785	12.2549
D0-71	8.35139	8.35139	20.0026	12.7507	8.35139	8.35139	11.2773	8.35139	9.75714	18.2037	8.35139	8.35139	8.35139	8.35139	16.4202	8.35139	10.5907	8.35139	8.35139	11.2899	14.2163	10.7163	8.35139	15.5055	12.4839	14.6337	13.2631	8.35139	8.35139	18.7422	8.35139	8.35139	8.35139	10.0539	8.35139	8.35139	8.35139	12.8674	12.324	8.35139	14.7036	8.35139	8.35139	19.9974	9.64115	15.1815	12.4245
D0-72	10.6889	8.62353	20.0791	13.2839	8.62353	8.62353	13.5601	8.62353	8.62353	19.0551	8.62353	8.62353	8.62353	8.62353	17.0996	8.62353	11.9431	8.62353	8.62353	12.9113	17.0839	13.9536	8.62353	16.8674	10.4259	14.6177	14.4358	8.62353	8.62353	18.6078	8.62353	8.62353	8.62353	8.62353	8.62353	12.1257	8.62353	15.0809	15.3053	8.62353	13.4294	8.62353	11.2195	19.9209	11.1254	13.0119	13.1194
D0-73	11.3345	11.3345	20.033	15.5713	11.3345	11.3345	15.6681	11.3345	16.1795	20.1658	11.3345	11.3345	11.3345	11.3345	19.0619	11.3345	14.4752	11.3345	11.3345	16.0123	18.5222	15.6859	11.3345	17.6817	11.3345	16.9808	16.4869	11.3345	11.3345	19.983	11.3345	11.3345	11.3345	11.3345	11.3345	12.5819	11.3345	16.515	15.1585	11.3345	15.7036	11.3345	13.1867	19.967	14.3396	16.834	14.7433
D0-74	6.38096	6.38096	20.5029	12.2152	6.38096	6.38096	11.6646	6.38096	6.38096	17.4565	6.38096	6.38096	6.38096	6.38096	15.7738	9.3656	10.9055	6.38096	6.38096	11.1721	15.2198	13.6817	6.38096	15.6063	9.86448	14.2878	13.7232	6.38096	6.38096	18.229	6.38096	6.38096	9.46705	8.57423	6.38096	10.1802	6.38096	13.4831	12.6671	6.38096	13.2676	6.38096	6.38096	19.4971	10.5461	14.069	12.3797
D0-75	6.81865	6.81865	19.9304	12.1351	6.81865	6.81865	12.549	6.81865	9.94733	18.091	6.81865	8.3516	6.81865	6.81865	16.0633	6.81865	11.8479	6.81865	6.81865	12.4617	15.7126	13.0457	6.81865	15.0814	8.72703	15.235	13.8868	6.81865	6.81865	17.8269	6.81865	8.73264	6.81865	9.65144	6.81865	10.4813	6.81865	12.6641	13.7363	6.81865	13.8845	6.81865	6.81865	20.0696	10.8467	13.8405	12.5936
D0-76	5.42599	5.42599	19.9887	12.2278	5.42599	5.42599	10.7721	5.42599	6.91913	17.7475	5.42599	7.28989	5.71156	5.42599	16.1534	5.42599	10.5939	5.42599	5.42599	10.8055	14.9043	13.6168	5.42599	14.7012	11.8238	14.6465	12.8332	5.42599	5.42599	17.8549	5.42599	5.42599	5.42599	8.62552	5.42599	9.65695	5.42599	14.2025	12.0345	5.42599	15.6713	5.42599	9.29481	20.0113	10.0441	13.8782	12.2082
D0-77	7.11514	7.11514	20.1214	11.2166	7.11514	7.11514	11.4189	7.11514	7.11514	18.4232	7.11514	7.11514	7.11514	7.11514	15.5731	8.71539	10.5676	7.11514	7.11514	10.5509	15.217	13.2758	7.11514	15.674	11.5208	14.9446	13.2596	9.9471	7.11514	18.6513	7.11514	7.11514	7.11514	10.0735	7.11514	9.80707	7.11514	13.412	12.7074	7.11514	16.4264	7.11514	7.11514	19.8786	9.64795	14.2234	13.1596
D0-78	8.24341	8.24341	19.9331	11.5442	8.24341	8.24341	12.5311	8.24341	8.24341	18.9601	8.24341	8.24341	8.24341	8.24341	16.2076	8.24341	11.4644	8.24341	8.24341	12.1238	16.2418	13.3785	8.24341	15.8878	8.24341	15.6607	13.4455	8.24341	10.8824	18.7047	8.24341	8.24341	10.1295	10.5367	8.24341	11.1341	8.24341	15.3434	14.4772	8.24341	14.739	8.24341	8.24341	20.0669	9.27145	15.3816	14.4342
D0-79	7.34515	7.34515	20.0811	10.8118	7.34515	7.34515	11.271	7.34515	7.34515	18.0916	7.34515	7.34515	7.34515	7.34515	15.7831	7.34515	10.0214	7.34515	7.34515	10.7137	15.0484	12.8483	7.34515	15.3606	11.2296	14.4746	12.6269	7.34515	7.34515	18.2007	7.34515	9.11297	7.34515	8.54184	7.34515	8.30057	7.34515	12.5305	12.5557	7.34515	15.6888	7.34515	7.34515	19.9189	7.34515	14.5898	12.8039
D0-8	7.22981	7.22981	20.2324	12.312	7.22981	7.22981	10.9416	7.22981	7.22981	18.4142	7.22981	7.22981	7.22981	7.22981	15.6395	7.82566	8.51868	7.22981	7.22981	10.793	15.8572	12.2109	7.22981	14.5549	11.4849	14.9136	12.5045	7.22981	10.0189	18.7324	7.22981	10.6558	7.22981	9.58089	7.22981	9.76387	7.22981	13.6754	11.8148	7.22981	17.3354	7.97384	7.22981	19.7676	9.65135	13.7279	13.3895
D0-80	10.3981	11.8708	20.1124	10.3981	10.3981	10.3981	14.1902	10.3981	10.3981	19.4563	10.3981	10.3981	10.3981	10.3981	17.0151	10.3981	13.6249	10.3981	10.3981	15.0077	14.5386	11.0404	10.3981	13.9176	11.678	13.881	13.6593	10.3981	10.3981	18.3657	10.3981	10.3981	10.3981	12.2542	10.3981	13.2791	10.3981	11.7821	10.3981	10.3981	16.0861	10.3981	10.3981	19.8876	11.4639	14.9076	14.5243
D0-81	7.52913	7.52913	20.5808	10.9529	8.5162	7.52913	11.0816	7.52913	8.17201	18.3847	7.52913	7.52913	7.52913	7.52913	15.0601	7.52913	9.64759	7.52913	7.52913	10.9894	14.265	14.0692	7.52913	15.1059	7.52913	13.4934	12.9501	7.52913	14.076	18.1837	7.52913	7.52913	7.52913	8.2318	7.52913	8.21538	7.52913	15.0686	13.4508	7.52913	14.2646	7.52913	7.52913	19.4192	7.59511	15.1464	11.3052
D0-9	7.76766	7.76766	19.8808	11.1975	7.76766	7.76766	11.7757	7.76766	7.76766	17.8064	7.76766	7.76766	7.76766	7.76766	15.2741	7.76766	11.163	7.76766	7.76766	10.8474	14.5456	10.984	7.76766	13.8678	11.5379	15.5126	12.3108	7.76766	7.76766	18.6006	7.76766	7.76766	7.76766	9.26261	7.76766	9.22878	7.76766	14.9136	12.7459	7.76766	15.0162	7.76766	7.76766	20.1192	6.87529	13.8343	12.4394
D3-1	13.3729	8.95217	19.8273	13.6198	16.8983	14.0004	10.5239	5.61932	20.8098	11.4557	5.61932	16.2132	5.61932	5.61932	15.1998	5.61932	17.3684	18.6877	5.61932	15.2246	11.6574	17.7451	18.0466	14.0615	10.8971	11.9626	13.771	13.6833	5.61932	16.1881	5.61932	5.61932	13.9324	11.7022	10.1386	7.42269	5.61932	16.1867	14.4144	5.61932	19.93	14.4662	15.5989	20.1727	10.4355	17.0891	15.6637
D3-10	11.5345	9.40843	20.2191	7.00581	16.0528	12.0379	10.4787	7.00581	19.7813	11.6433	7.00581	14.9864	7.00581	7.00581	16.5522	7.00581	16.1606	17.9182	7.00581	14.5846	11.9327	17.4617	16.869	13.5562	7.00581	13.3447	10.2401	13.9722	7.00581	17.3275	7.00581	7.00581	14.3389	9.34263	9.8841	5.95425	7.00581	15.8692	15.1	7.00581	17.4304	13.7791	15.6454	19.7809	8.1546	16.7139	14.3255
D3-11	13.504	6.26682	20.06	9.17795	15.2807	12.6014	9.32125	6.26682	19.8205	10.257	6.26682	15.5887	6.26682	6.26682	14.9171	6.26682	15.964	17.5984	6.26682	14.8451	9.53471	17.6395	16.8886	12.6414	11.5032	12.3442	12.2668	14.0094	6.26682	16.4306	6.26682	6.26682	15.1696	9.77751	9.396	5.62311	6.26682	16.6071	13.8837	6.26682	17.9142	13.689	15.0421	19.94	8.42445	15.9857	14.0497
D3-12	12.9012	6.79811	19.7495	11.0535	16.4979	13.8099	11.5288	6.79811	21.287	14.8381	6.79811	13.7867	6.79811	6.79811	16.3694	6.79811	17.586	18.3326	6.79811	15.1197	12.8946	18.3771	18.0052	11.5391	14.0336	14.1666	13.1682	11.2625	6.79811	16.6661	6.79811	6.79811	12.2284	8.96443	6.79811	6.71824	6.79811	16.1823	15.091	6.79811	18.4192	12.5055	15.3367	20.2505	6.79811	16.1416	14.0312
D3-13	7.1459	10.1175	19.908	7.1459	16.8078	13.2288	9.69529	7.1459	20.244	12.2679	7.1459	12.7666	7.1459	7.1459	17.0584	7.1459	17.4498	17.9099	7.1459	14.9508	11.1321	18.1811	18.2451	13.7673	14.1022	14.0814	11.6323	14.9415	7.1459	17.0823	7.1459	7.1459	14.8353	11.0069	7.1459	6.81669	7.1459	16.7816	15.1937	7.1459	19.5966	14.5264	16.4458	20.092	9.80803	17.4238	15.329
D3-14	12.0328	6.7079	19.8688	8.81036	16.5479	12.9036	11.1902	6.7079	19.9861	11.0907	6.7079	14.6174	6.7079	6.7079	16.0652	6.7079	16.4728	17.9976	6.7079	13.3976	10.6814	18.2885	17.8266	6.7079	14.8503	12.6996	12.59	14.3689	6.7079	16.7035	6.7079	11.0992	15.6476	10.8689	10.1197	6.7079	6.7079	17.8173	15.2601	6.7079	18.2074	13.6453	15.7681	20.1312	10.3533	16.3066	15.782
D3-15	14.0791	9.59338	19.7412	11.9035	16.5802	13.9535	9.33787	6.77592	20.51	12.3004	6.77592	16.0586	6.77592	6.77592	15.7681	6.77592	17.6249	18.2618	6.77592	16.6161	9.30198	18.3349	18.1382	15.0889	13.9332	15.0004	11.0208	13.9486	9.2103	15.6382	6.77592	10.1165	15.2243	10.7334	11.9915	6.77592	6.77592	16.8327	14.2392	6.77592	19.6062	14.8776	14.499	20.2588	11.0464	16.9617	14.4546
D3-16	14.0651	7.01447	20.0655	7.01447	17.4548	13.6623	10.3071	7.01447	20.1459	11.3579	7.01447	16.7429	7.01447	7.01447	16.686	7.01447	16.5834	18.1722	7.01447	16.482	9.42058	17.9741	17.7841	12.0174	13.9506	13.607	12.2078	16.5926	7.01447	16.5188	7.01447	10.1656	15.6962	11.8689	9.70617	7.01447	7.01447	16.3974	15.423	7.01447	19.6627	14.5315	15.0566	19.9345	9.94612	16.8346	15.234
D3-17	6.93335	6.93335	20.1533	6.93335	14.8671	12.5059	8.58199	6.93335	18.0277	13.268	6.93335	11.0595	6.93335	6.93335	16.6987	6.93335	14.9649	16.9752	6.93335	13.1412	11.995	17.1236	15.1778	10.2474	8.78652	14.0088	11.2901	6.93335	6.93335	17.3126	6.93335	6.93335	14.8373	8.26243	6.93335	6.93335	6.93335	15.9094	15.3167	6.93335	18.4411	8.03279	16.4246	19.8467	7.94875	16.4022	13.7417
D3-18	11.8536	7.27532	20.62	9.79789	16.1095	12.1899	10.1774	7.27532	18.8538	13.5423	7.27532	14.5859	7.27532	7.27532	17.9257	7.27532	17.3291	18.1796	7.27532	14.8744	11.6935	18.2857	17.6881	13.9861	10.6959	14.632	9.48088	11.3087	7.27532	17.2893	6.90616	7.27532	15.4988	10.9851	7.27532	7.06339	7.27532	15.8522	15.2047	7.27532	18.8416	14.34	16.7717	19.38	8.31114	16.7266	14.5636
D3-19	8.57409	6.95131	19.9431	6.95131	17.1654	13.9101	10.464	6.95131	20.4647	12.8296	6.95131	15.2011	6.95131	6.95131	15.1915	6.95131	16.8888	18.2614	6.95131	15.8387	9.83233	18.0693	17.768	9.29431	14.4053	11.615	12.1744	15.5104	6.95131	16.2003	7.38527	6.95131	14.8127	11.8209	9.49685	9.64002	6.95131	15.8221	15.1712	6.95131	19.9057	14.6542	16.2978	20.0569	9.63643	17.0757	14.5781
D3-2	11.1668	6.72544	20.1774	6.72544	14.8757	12.6806	9.6064	6.72544	17.6551	12.1617	6.72544	13.1609	6.72544	6.72544	16.0862	6.72544	15.4737	17.4299	6.72544	13.5031	12.5547	17.5903	15.6644	13.618	6.72544	13.5897	12.7263	6.72544	6.72544	17.8667	6.72544	6.72544	15.0654	10.086	10.1738	6.06973	6.72544	16.9884	15.5708	6.72544	15.7421	14.1054	16.2455	19.8226	9.34033	16.4578	15.3746
D3-20	7.04424	7.04424	20.2132	11.6467	15.2942	11.2612	10.9027	7.04424	19.5524	16.5427	7.04424	11.9489	7.04424	7.04424	16.4735	7.04424	13.8899	18.1067	7.04424	11.57	15.9622	17.0394	16.234	14.8447	13.4892	14.7505	14.1431	10.0893	7.04424	18.1994	7.04424	10.7411	13.1978	10.7285	7.04424	7.04424	7.04424	14.168	12.5084	7.04424	19.4102	9.55765	10.5321	19.7868	10.7742	15.6576	14.0851
D3-21	6.94727	6.94727	19.7994	9.75858	15.8402	12.2957	11.0723	6.94727	19.9296	15.6918	6.94727	15.6701	6.94727	6.94727	15.4825	6.94727	17.1089	18.1755	6.94727	14.6905	9.43359	18.1306	18.4151	14.7021	6.94727	14.3291	12.0076	9.10733	6.94727	16.7257	6.94727	10.0456	13.7953	11.1273	11.948	5.88526	6.94727	17.6656	14.6667	6.94727	19.8942	14.4591	15.8804	20.2006	9.08195	16.696	14.3919
D3-22	14.5341	14.7169	20.3572	10.8829	15.7995	13.2964	10.2663	7.03503	20.2802	11.937	7.03503	15.0306	6.04989	7.03503	15.8318	7.03503	17.6628	17.3887	7.03503	16.0965	12.4859	18.4048	17.7255	14.7062	7.03503	13.5408	12.1951	13.4532	7.03503	14.8676	7.03503	7.03503	15.3802	9.85485	7.03503	8.80927	7.03503	17.9496	13.8891	7.03503	18.9898	13.8685	14.1197	19.6428	7.86523	16.5837	14.269
D3-23	14.7027	11.8604	20.6201	9.36108	16.8813	12.1504	11.0527	6.4184	19.9594	13.4565	6.4184	14.6741	6.4184	6.4184	15.8692	6.4184	18.0387	17.8398	6.4184	15.5978	11.1085	17.9751	18.0263	15.0611	14.7345	13.9312	12.8038	13.3037	6.4184	17.5581	5.76233	6.4184	14.8932	10.0123	10.8793	6.4184	6.4184	17.8661	15.3849	6.4184	18.7793	15.5352	16.5457	19.3799	11.0334	16.7814	13.7017
D3-24	12.4577	9.3827	20.5511	6.53472	17.6596	13.6258	11.6518	6.53472	21.1336	13.218	6.53472	15.8646	6.53472	6.53472	15.7264	6.53472	17.7374	19.2445	6.53472	15.815	11.5228	18.5243	18.5095	14.7116	14.588	15.3244	13.021	13.46	11.7558	17.0484	6.53472	6.53472	16.6135	12.6195	11.8754	5.62373	6.53472	18.0362	16.2591	6.53472	19.3509	15.4068	17.2796	19.4489	11.3581	18.5437	14.216
D3-25	7.0649	7.0649	19.8255	12.0349	16.8953	7.0649	10.7647	7.0649	14.2274	15.4554	7.0649	12.8483	7.0649	13.4995	16.7702	7.0649	12.4949	19.134	7.0649	12.8291	12.659	15.8665	15.0479	15.3846	7.0649	13.5758	14.2858	10.9054	7.0649	17.5895	7.0649	12.2806	10.0284	11.7943	11.8521	9.78856	7.0649	13.2139	13.0569	7.0649	18.6226	8.96267	12.5011	20.1745	11.3432	15.16	13.6673
D3-26	13.9839	7.04469	20.3982	9.79457	16.5628	13.2604	11.9548	7.04469	20.1347	12.3752	7.04469	13.808	7.04469	7.04469	17.02	7.04469	16.1736	18.1647	7.04469	15.2589	11.4587	18.567	18.2666	14.5513	7.04469	14.1847	12.584	13.5992	7.04469	16.9333	7.04469	9.76061	15.0603	9.63567	7.04469	9.88137	7.04469	18.6551	15.5988	7.04469	18.1554	14.4846	17.2026	19.6018	11.5448	17.4464	14.4052
D3-27	8.99925	7.04404	20.1981	7.04404	16.4923	13.1993	11.7221	7.04404	20.6584	11.8008	7.04404	15.6911	7.04404	7.04404	16.3023	7.04404	16.5075	18.1757	7.04404	12.7762	13.4259	18.1629	17.7135	14.7922	13.0857	13.4716	12.2434	7.42472	7.04404	17.2428	7.04404	7.04404	15.2898	10.1662	9.77015	6.40797	7.04404	16.2697	15.2968	7.04404	18.8989	13.1572	16.0704	19.8019	9.15636	17.1602	14.1787
D3-28	15.2614	7.88492	20.8956	11.2487	16.3441	12.3907	12.9658	7.88492	21.5365	12.9396	7.88492	13.4008	7.88492	7.88492	17.2192	7.88492	17.0407	18.1243	7.88492	16.3678	12.4748	19.0423	18.8782	14.9493	15.4763	13.8731	14.508	12.4413	7.88492	18.0871	7.88492	12.9062	14.1482	9.80924	11.9442	7.88492	7.88492	18.4588	16.1509	7.88492	19.46	13.7886	16.009	19.1044	12.4029	17.3457	14.1377
D3-29	15.3001	7.39565	20.535	12.5238	17.1055	14.0957	10.2232	7.39565	18.9789	12.8688	7.39565	16.3467	7.39565	7.39565	15.9404	7.39565	16.1895	18.7877	7.39565	15.7233	9.39726	18.415	17.0913	14.4445	14.7446	12.5905	11.582	11.8215	7.39565	15.277	7.39565	7.39565	16.6156	12.2834	7.39565	7.39565	7.39565	17.5649	13.5199	7.39565	18.0096	15.0628	14.3376	19.465	8.16236	16.581	13.9362
D3-3	13.5704	9.40053	19.7588	7.88406	16.2229	13.9061	11.0419	7.88406	22.08	12.6146	7.88406	15.5906	7.88406	7.88406	16.3998	7.88406	18.0891	18.1776	7.88406	17.9939	12.463	19.569	19.2846	14.9225	16.9218	14.228	11.4149	14.662	7.88406	15.9727	7.88406	7.88406	14.4863	10.7354	7.88406	7.63497	7.88406	18.0743	15.3686	7.88406	19.7812	14.527	15.4881	20.2412	11.962	17.4858	15.8377
D3-30	13.7418	7.29667	20.8833	7.29667	16.4606	12.4995	11.6405	7.29667	20.8058	14.136	7.29667	13.8543	7.29667	7.29667	17.8136	7.29667	17.604	18.0838	7.29667	12.9114	8.79088	18.3424	18.4076	12.3085	7.29667	13.6416	10.8959	14.5367	7.29667	16.6456	7.29667	7.29667	16.3567	10.9155	11.4612	7.29667	7.29667	16.5672	14.803	7.29667	19.0924	13.8727	16.5535	19.1167	8.42429	17.1196	13.8214
D3-31	14.2682	11.6683	20.2224	10.0655	17.0441	14.1079	10.6584	7.76218	20.87	14.5127	7.76218	15.8712	7.76218	7.76218	15.9656	7.76218	17.4708	19.3565	7.76218	15.9099	7.22426	18.3333	18.4534	14.2293	12.9927	14.8884	10.985	14.9063	7.76218	16.9066	6.77201	7.76218	15.7283	11.9654	11.6207	6.55264	7.76218	18.2974	15.9853	7.76218	19.5553	13.7102	15.7438	19.7776	7.76218	18.3875	14.6464
D3-32	11.2136	7.12319	20.5452	12.1224	16.8989	13.7603	10.8569	7.12319	7.12319	13.5327	7.12319	17.2306	7.12319	7.12319	16.4333	7.12319	16.3652	18.7807	7.12319	13.1244	11.3281	17.7697	18.0534	14.1495	14.0756	13.398	13.1649	12.5457	7.12319	17.8249	7.12319	10.711	15.3809	11.4498	11.7197	5.84794	7.12319	16.6298	15.0048	7.12319	19.3197	12.7232	15.677	19.4548	7.12319	16.8097	12.8439
D3-33	9.73537	7.18003	20.2697	11.8849	16.6533	13.329	12.0996	7.18003	21.4006	13.5973	7.18003	13.354	7.18003	7.18003	17.4295	7.18003	18.7292	18.8067	7.18003	12.4865	14.4398	18.2257	18.486	13.3872	7.18003	15.5633	13.1118	13.8791	7.18003	18.1567	7.18003	11.0775	13.6335	8.75522	11.2437	7.18003	7.18003	16.1536	16.7457	7.18003	19.845	14.2399	15.9524	19.7303	12.1741	17.3281	14.0612
D3-34	13.7846	10.0025	20.6994	12.8114	17.1825	14.1985	11.6268	7.08494	20.6902	13.7215	7.08494	15.0546	7.08494	7.08494	17.1774	7.08494	18.2083	19.1097	7.08494	16.4174	7.08494	18.1049	17.4553	14.9771	13.6316	12.926	12.9252	15.8958	7.08494	17.4021	7.08494	7.08494	15.8744	9.82313	9.75413	4.15076	7.08494	16.8034	15.0537	7.08494	19.4564	15.707	15.4031	19.3006	10.0606	17.4751	13.9048
D3-35	15.0875	10.6598	20.8053	11.4564	16.7662	13.8702	11.7216	7.0911	20.0143	15.0273	7.0911	14.693	7.0911	7.0911	16.6045	7.0911	16.5618	18.4279	7.0911	14.1797	12.8759	18.3174	16.9745	13.1071	15.0641	15.1231	13.5582	14.0074	7.0911	16.698	7.0911	7.0911	15.2705	12.2324	11.0642	6.23432	7.0911	17.8529	14.4124	7.0911	19.2577	14.3539	15.6662	19.1947	9.04674	16.7668	13.4995
D3-36	13.9912	6.32007	20.7082	9.24044	15.6606	14.0349	11.982	6.32007	21.4778	15.4282	6.32007	16.0219	6.32007	6.32007	16.9491	6.32007	15.6073	17.694	6.32007	14.9222	14.1027	18.1577	17.818	12.3226	12.6988	14.1293	14.3813	12.9103	6.32007	17.7612	9.85959	10.4523	14.2426	7.44884	6.32007	6.32007	6.32007	17.166	13.988	6.32007	17.4748	13.0091	15.6283	19.2918	10.5193	16.7753	13.5542
D3-37	8.10628	8.10628	20.3823	12.6579	16.1773	14.6503	12.987	8.10628	21.4394	16.4003	8.10628	16.8944	8.10628	8.10628	17.33	8.10628	14.4262	20.1933	8.10628	12.3774	14.7681	18.3705	19.2521	14.6576	15.1442	13.8988	14.5107	12.5386	8.10628	17.7179	8.10628	13.3267	11.2423	11.5795	10.2494	7.06733	8.10628	15.1884	14.343	8.10628	18.871	11.354	14.7888	19.6177	11.1029	16.4402	13.0886
D3-38	14.5536	10.494	19.9768	7.57055	17.1572	13.9702	11.851	7.57055	20.721	8.14219	7.57055	14.0558	7.57055	7.57055	17.2642	7.57055	17.9266	18.4878	7.57055	15.1937	12.0216	18.6921	18.4878	7.57055	15.2404	14.421	12.1702	13.5078	7.57055	15.5926	7.57055	7.57055	16.307	11.2997	10.1457	7.57055	7.57055	16.402	14.933	7.57055	19.4737	15.4922	16.1862	20.0232	11.3153	17.9084	15.723
D3-39	14.1983	10.2497	20.9641	6.49333	16.7943	12.7642	11.9704	6.49333	18.5105	12.2108	6.49333	13.6327	7.28617	6.49333	16.2466	6.49333	18.1416	17.6132	6.49333	15.3836	7.49068	18.7436	16.8417	13.1636	13.003	14.227	12.6653	10.6668	6.49333	17.3433	7.07883	12.9135	16.0044	10.6994	9.98799	6.49333	6.49333	18.1805	15.2805	6.49333	19.0462	14.1665	15.8194	19.0359	9.43245	16.8406	13.7235
D3-4	13.4568	9.88087	19.7683	13.1238	16.4663	13.2559	10.991	6.56505	20.6262	10.9535	6.56505	15.2625	6.56505	6.56505	15.287	6.56505	16.8243	17.5396	6.56505	16.4534	12.8938	17.6986	17.6602	14.1864	13.7925	13.7138	12.2626	15.4403	6.56505	15.9813	6.66254	11.4453	14.9819	9.36125	10.8987	8.90999	6.56505	16.2637	15.8524	6.56505	19.0254	15.0349	15.5819	20.2317	11.4955	17.1037	14.8441
D3-40	12.8634	7.44438	20.601	10.8672	17.4589	13.9195	12.3155	7.44438	21.7207	12.0771	7.44438	14.8853	7.44438	7.44438	16.3292	7.44438	17.8108	19.0487	7.44438	17.0403	12.8818	18.7051	18.3373	15.1868	14.2363	13.3169	12.9401	15.2354	7.44438	17.8669	7.44438	7.44438	15.932	12.6265	11.7764	7.44438	7.44438	16.3694	17.0459	7.44438	19.531	15.5803	16.6624	19.399	9.31933	17.7906	13.4158
D3-41	15.0131	9.50024	20.7943	10.186	16.2769	12.8096	10.6603	6.16299	19.5508	12.7212	6.16299	14.3621	6.16299	6.16299	17.1738	6.16299	16.5377	18.1449	6.16299	16.1845	10.9356	18.8626	17.6524	13.3545	13.5606	14.2595	11.9758	15.1248	10.3662	17.0551	6.16299	6.16299	15.7723	12.1743	6.16299	6.16299	6.16299	18.3628	15.0668	6.16299	18.3966	14.3338	16.1934	19.2057	12.4494	17.2253	14.2139
D3-42	7.88328	7.88328	20.2786	7.88328	16.4738	11.935	10.8376	7.88328	21.1305	13.7464	7.88328	11.1198	7.88328	7.88328	16.3542	7.88328	17.7742	17.8622	7.88328	11.4351	12.1595	17.9299	17.7962	11.7565	14.8842	12.5768	13.0435	7.88328	7.88328	17.307	7.88328	13.7914	13.8743	11.0549	11.8337	7.88328	7.88328	16.5281	15.5765	7.88328	19.6632	12.5441	16.7722	19.7214	10.2833	16.6049	12.63
D3-43	8.14172	8.14172	20.552	11.1622	17.1344	13.314	11.3796	8.14172	21.5149	7.55709	8.14172	13.707	8.14172	8.14172	15.4058	8.14172	17.5994	18.799	8.14172	13.8163	8.70318	18.619	18.5843	13.5552	16.1166	13.6491	14.1079	14.089	6.37969	17.5523	8.14172	8.14172	15.2007	12.2299	11.0641	8.14172	8.14172	18.626	15.5977	8.14172	20.2544	14.3943	17.2831	19.448	8.14172	17.7309	13.917
D3-44	8.39211	8.39211	20.6956	12.0497	16.753	14.1582	11.8052	8.39211	21.6099	13.2322	8.39211	14.9294	8.39211	8.39211	17.2261	8.39211	16.3605	19.3915	8.39211	14.5942	12.1686	18.9008	19.1301	11.8502	16.4577	13.7932	13.5738	15.7173	8.39211	17.7661	8.39211	11.6063	13.3255	13.7658	11.2852	9.80067	8.39211	16.2402	15.8654	8.39211	18.4706	15.9506	16.6743	19.3044	12.7116	18.4101	14.5293
D3-45	16.0139	13.7833	20.737	11.9079	17.9434	13.7179	12.0102	7.39703	21.4665	13.1703	7.39703	15.593	7.39703	7.39703	16.4681	7.39703	17.711	18.6529	7.39703	17.379	12.3018	18.9961	17.8911	14.9676	15.7551	14.767	12.4889	14.944	9.96222	16.8306	7.39703	11.7427	16.8104	11.7779	12.2264	8.653	7.39703	18.7565	15.7086	7.39703	19.073	14.8329	16.7613	19.263	7.39703	17.7416	14.652
D3-46	17.1575	8.32281	20.8081	8.32281	17.229	13.9088	12.1643	8.32281	22.7945	15.0673	8.32281	13.9926	8.32281	8.32281	17.5852	8.32281	18.5007	18.7287	8.32281	18.8946	8.32281	19.2468	19.1293	16.4157	11.2218	15.358	11.0971	8.32281	8.32281	17.2841	8.32281	8.32281	15.7058	11.5571	12.9814	8.32281	8.32281	16.7274	16.5973	8.32281	18.5435	15.3722	17.4412	19.1919	11.499	17.9071	13.8088
D3-47	15.3283	13.7854	20.8291	7.34722	16.3403	13.8761	6.85593	7.34722	19.7467	13.5207	7.34722	14.8199	7.34722	7.34722	17.679	7.34722	18.262	18.2073	7.34722	15.7832	11.9595	18.5521	17.3348	11.2709	7.34722	16.0202	12.6264	14.2839	14.011	16.5257	7.34722	7.34722	16.5398	8.86832	10.8934	7.34722	7.34722	18.7094	15.3115	7.34722	18.6616	14.6341	15.3424	19.1709	11.1703	16.2952	14.3877
D3-48	12.9015	6.506	20.45	6.506	16.9628	13.9568	11.0442	6.506	20.5785	13.2982	6.506	14.5196	6.506	6.506	17.2971	6.506	17.6936	18.183	6.506	15.3354	8.75824	18.637	18.2554	13.8328	13.5695	14.1961	11.6945	13.975	6.506	17.5473	6.506	10.4489	15.1723	11.3823	10.7543	5.70447	6.506	17.7804	15.6615	6.506	19.2714	14.656	16.378	19.55	8.92194	17.1112	14.3646
D3-49	9.36642	7.37381	20.4416	7.37381	16.7039	14.1977	11.6448	7.37381	20.8781	12.828	7.37381	14.8998	7.37381	7.37381	16.8623	7.37381	16.5494	18.3655	7.37381	15.21	11.4052	18.4674	18.0337	13.8056	14.5137	14.1315	11.3514	14.7104	7.37381	17.9484	7.37381	10.2075	14.9756	11.9769	10.7529	7.37381	7.37381	17.3407	15.1168	7.37381	19.6928	13.7626	16.7733	19.5584	9.94006	17.8404	13.9066
D3-5	13.4544	9.36479	20.0539	10.2383	16.4646	14.2889	10.9663	6.98292	21.0112	11.7086	6.98292	16.1672	6.98292	6.98292	16.7361	6.98292	17.2794	17.8528	6.98292	15.7017	10.6396	17.8022	18.1397	12.2032	13.5861	14.3172	12.0302	14.8832	9.25181	17.2057	6.98292	6.98292	14.9184	12.1189	10.2034	9.05889	6.98292	18.2353	14.4251	6.98292	17.3836	14.1912	16.0116	19.9461	10.4634	16.3024	15.4491
D3-50	14.0645	9.87758	21.0045	10.4791	16.8536	11.5933	6.03111	6.25789	19.5519	11.6256	6.25789	13.8846	2.87149	6.25789	16.7404	6.25789	16.6367	18.1279	6.25789	6.25789	11.9698	18.3083	17.8058	14.6489	6.25789	15.1423	12.0755	13.1283	6.25789	17.8155	6.25789	11.2284	16.0107	10.8052	8.07641	7.9282	6.25789	17.5343	15.407	6.25789	18.4958	14.4151	16.8352	18.9955	9.82127	17.2679	13.7695
D3-51	12.0479	11.1553	20.9493	6.88754	16.2688	12.3143	11.0362	6.88754	19.5764	12.9487	6.88754	12.8666	6.88754	6.88754	17.2173	6.88754	17.9018	17.961	6.88754	13.4034	12.2237	18.4336	17.634	14.214	6.88754	15.2534	11.1773	10.8546	13.2808	17.9244	6.88754	11.7525	16.1112	7.42921	6.88754	6.0609	6.88754	18.642	15.465	6.88754	18.5423	13.8994	16.9913	19.0507	6.88754	16.1172	13.7819
D3-52	12.9377	8.80762	20.7611	8.54365	17.1775	14.0067	10.5596	7.09353	7.09353	10.6397	7.09353	14.3568	7.09353	7.09353	17.4798	7.09353	17.9885	19.0306	7.09353	14.203	11.5609	18.6701	18.4379	9.57838	14.41	13.8554	12.4592	14.1664	7.09353	17.3653	7.09353	7.09353	15.8916	11.5017	9.0814	7.09353	7.09353	17.514	14.8974	7.09353	18.6333	14.261	17.4107	19.2389	10.6261	18.0957	13.4172
D3-53	14.8042	8.95133	20.5822	6.59041	15.9694	12.5261	10.8609	6.59041	18.9909	12.624	6.59041	13.9201	6.59041	6.59041	16.879	6.59041	17.7083	17.8368	6.59041	16.5805	11.4011	18.3623	17.1048	14.9123	14.537	15.2119	11.6068	12.393	6.59041	16.7636	6.59041	6.59041	15.6389	10.3247	8.4681	7.83049	6.59041	17.8982	14.8852	6.59041	19.5231	14.7159	16.703	19.4178	6.59041	16.9234	14.2791
D3-54	14.7668	7.22543	20.4822	11.4592	16.6099	13.9613	11.3282	7.22543	20.6673	12.0273	7.22543	15.7526	7.22543	7.22543	16.7565	7.22543	17.2786	18.581	7.22543	17.1112	6.32578	18.4901	17.9048	15.0701	14.7713	12.9707	11.7672	14.819	7.22543	17.0615	7.22543	10.5123	15.5681	12.8274	11.9529	7.22543	7.22543	17.8391	16.0942	7.22543	19.5785	14.8347	15.9765	19.5178	7.67409	17.8761	14.2031
D3-55	9.88752	6.54132	20.7904	11.9555	15.8563	14.0722	11.1686	6.54132	21.8754	13.7286	6.54132	15.5581	6.54132	6.54132	17.0161	6.54132	18.6175	18.4714	6.54132	12.3001	12.8492	17.5638	17.2839	11.2029	6.54132	14.9173	12.8051	9.15191	6.54132	17.6149	7.54152	8.81023	13.8787	11.4067	9.74947	6.36303	6.54132	13.8557	14.9336	6.54132	17.9236	14.4013	15.797	19.2096	8.0076	16.6536	13.0455
D3-56	14.8603	11.4412	20.6673	9.73757	17.409	14.1821	11.5313	5.94032	20.7503	11.4849	5.94032	15.281	5.94032	5.94032	15.5598	5.94032	16.9978	18.4562	5.94032	16.5277	12.4514	18.3806	18.2775	14.3493	14.4099	12.9889	12.6035	9.96949	9.66302	17.3068	5.94032	9.27832	16.0718	11.4891	10.853	6.68391	5.94032	17.5055	14.9583	5.94032	19.3877	14.7724	16.5065	19.3327	5.94032	17.2192	13.2057
D3-57	13.8358	8.5309	20.6397	11.0788	15.8547	12.0649	9.70591	6.33725	18.5608	14.1832	6.33725	13.2063	6.33725	6.33725	16.1039	6.33725	17.162	17.8777	6.33725	15.5172	8.81024	17.4649	17.586	12.0044	14.534	13.2624	11.5813	7.6898	10.4003	15.9664	6.33725	12.1419	15.4189	10.3432	9.45116	6.33725	6.33725	18.413	14.1804	6.33725	19.1652	13.5968	16.4432	19.3603	7.64844	15.7961	13.5292
D3-58	6.74907	6.74907	20.2082	12.0124	10.947	12.7435	10.787	6.74907	16.0933	15.2284	6.74907	8.83086	6.74907	6.74907	16.7207	6.74907	9.88466	16.9051	6.74907	10.4382	14.7632	15.2077	12.7664	10.9838	6.74907	14.5045	12.8637	6.74907	6.74907	18.6837	6.74907	6.74907	6.74907	10.9961	6.74907	6.74907	6.74907	13.575	10.2122	9.82242	14.9082	13.3666	11.8152	19.7918	9.5234	15.1865	13.2556
D3-59	12.579	7.11345	20.225	11.7689	17.1257	11.9492	11.1579	7.11345	19.5041	11.1057	7.11345	15.6011	7.11345	7.11345	16.1967	7.11345	17.2187	18.5382	7.11345	16.1254	10.9308	18.5497	17.6253	13.7071	15.4517	13.931	13.25	11.4399	7.11345	16.3651	7.11345	10.9321	16.5612	10.0744	9.96457	8.8827	7.11345	18.292	14.8363	7.11345	19.3788	14.2814	15.8925	19.775	10.9176	16.5921	13.1572
D3-6	11.836	9.39967	19.9081	11.5227	14.8665	13.158	10.6428	6.71496	19.8423	12.9764	6.71496	14.8529	6.71496	6.71496	16.7567	6.71496	16.7831	17.7121	6.71496	15.246	11.8822	17.9495	17.6742	12.7812	9.28026	13.7627	12.1097	11.9937	6.71496	16.6708	6.71496	10.5987	14.0629	12.255	11.0108	7.62	6.71496	16.4774	14.5965	6.71496	18.3234	13.0856	15.0139	20.0919	7.37564	16.8661	15.1387
D3-60	6.17135	6.17135	20.4152	9.72008	14.9709	11.1369	10.6253	6.17135	20.0991	14.2611	6.17135	11.6993	6.17135	6.17135	17.3683	6.17135	18.1766	17.4547	6.17135	10.8336	13.504	17.455	17.8519	14.0555	6.17135	14.5593	13.6334	6.17135	6.17135	17.3352	7.50512	12.8069	13.6904	8.92559	10.2847	7.52839	6.17135	13.1245	13.6716	6.17135	18.2513	12.9466	15.8795	19.5848	10.5739	16.107	13.0718
D3-61	13.9347	9.38211	20.3841	9.16862	16.7279	13.0497	10.9611	6.16401	20.1601	11.8368	6.16401	15.0354	6.16401	6.16401	16.3285	6.16401	17.7298	18.3436	6.16401	16.0929	11.5992	18.5644	18.4761	13.6315	16.0425	13.8015	10.5651	14.4452	6.16401	16.595	6.16401	6.16401	15.4555	10.34	7.64956	5.48158	6.16401	18.3608	14.9536	6.16401	18.5359	14.2497	16.4314	19.6159	11.4233	16.9531	15.0278
D3-62	14.0967	6.30859	20.2241	9.53201	16.7329	13.528	10.2629	6.30859	20.5268	11.7724	6.30859	15.8429	6.30859	6.30859	16.6057	6.30859	17.5961	18.3892	6.30859	6.30859	11.9704	18.3481	18.6173	13.4032	14.8777	13.767	11.7239	13.5717	8.02071	17.182	4.98456	9.5108	14.903	12.6887	6.30859	6.30859	6.30859	18.6899	15.0383	6.30859	19.5007	14.4625	16.7135	19.7759	10.6093	16.9919	14.6691
D3-63	15.2045	11.3959	20.6462	8.5296	16.7664	13.3856	11.908	6.39865	19.8489	13.4283	6.39865	15.7899	6.39865	6.39865	16.1747	6.39865	17.0496	18.0399	6.39865	16.748	11.0371	17.4558	18.0965	13.1088	12.0431	11.6463	11.8015	13.576	6.39865	16.3491	6.39865	6.39865	15.5426	9.88532	6.39865	6.98843	6.39865	17.743	14.3343	6.39865	17.7334	15.3012	15.4339	19.3538	6.39865	17.0648	13.7888
D3-64	8.05145	7.18966	20.504	10.0259	13.8308	9.4525	11.4019	7.18966	13.8654	16.635	7.18966	13.8893	7.18966	7.18966	17.6619	7.18966	14.6163	18.3858	7.18966	10.7063	14.895	15.2067	14.4229	14.8888	7.18966	13.2555	12.767	7.18966	7.18966	18.5718	7.18966	8.76481	10.9543	6.1592	7.18966	6.43555	7.18966	13.4749	11.8143	10.6125	13.6284	13.6833	12.0284	19.496	10.4803	14.3805	12.5635
D3-65	12.9307	8.11969	20.219	9.93954	17.1372	14.705	11.1618	8.11969	20.6036	10.3724	8.11969	15.5761	8.11969	8.11969	15.664	8.11969	18.431	18.9768	8.11969	17.3522	8.11969	18.5852	19.1658	14.6745	15.2266	14.6474	12.4112	14.676	8.11969	16.8885	8.11969	8.11969	15.6989	12.1926	8.11969	9.23979	8.11969	17.0617	14.416	8.11969	19.5654	15.1526	16.3042	19.781	9.62291	17.3479	15.4767
D3-66	11.2567	5.96605	20.4317	9.55666	16.5654	13.4762	11.6552	5.96605	21.2137	12.7123	5.96605	14.5238	5.96605	5.96605	16.2095	5.96605	17.4065	18.2881	5.96605	13.9311	12.4025	17.8194	18.1676	13.1806	14.6639	14.3738	12.7983	13.9642	5.96605	16.9835	7.27637	11.2262	15.3144	9.84371	10.8099	5.18026	5.96605	16.2693	15.2349	5.96605	18.6129	15.7356	16.2367	19.5683	9.57909	16.733	14.0061
D3-67	14.3682	11.8867	20.114	11.8867	17.9364	15.8345	16.3085	11.8867	23.3438	16.1121	11.8867	16.3736	11.8867	11.8867	19.1574	11.8867	17.286	18.5073	11.8867	18.0654	15.9281	22.0188	19.0282	17.6635	11.8867	16.7149	14.7768	11.8867	11.8867	19.6256	11.8867	11.8867	17.1506	11.8867	12.7799	14.9771	11.8867	22.7667	19.3162	11.8867	18.7136	15.8538	18.4534	19.886	13.5571	15.9399	14.6286
D3-68	12.3078	7.7168	19.9938	7.7168	17.3192	13.5676	11.6356	7.7168	21.1178	13.1012	7.7168	15.425	7.7168	7.7168	16.7265	7.7168	18.0455	18.7342	7.7168	14.1631	7.35086	18.5838	17.9914	11.9197	15.9872	13.7187	13.7181	14.9877	9.43247	16.3583	7.7168	10.4397	15.9631	12.5322	10.874	6.41851	7.7168	17.8808	15.8604	7.7168	19.7123	14.8938	16.3383	20.0062	7.7168	17.4509	14.9275
D3-69	14.125	6.46023	20.3995	8.83183	15.1402	12.8904	9.04246	6.46023	19.2532	10.0726	6.46023	13.804	6.10941	6.46023	16.3919	6.46023	17.025	17.0306	6.46023	13.3801	9.98691	17.7379	17.8493	13.0578	13.9438	14.4111	12.0499	13.2162	6.46023	17.1544	6.46023	6.46023	14.4544	8.77585	10.6007	7.60404	6.46023	17.4726	15.3095	6.46023	18.9263	15.055	15.1981	19.6005	9.59036	15.5726	14.7651
D3-7	6.64821	6.64821	19.8391	6.64821	11.8347	11.2079	9.53731	6.64821	16.3446	18.3138	6.64821	11.4978	6.64821	6.64821	17.0504	6.64821	12.0821	16.8946	6.64821	11.4749	14.2765	16.159	14.3068	15.5106	9.90788	14.7608	12.5288	6.64821	6.64821	18.1329	4.87105	9.38991	9.65819	9.95469	6.64821	9.21958	6.64821	11.9184	12.0738	6.64821	18.7496	10.8382	11.4942	20.1609	6.80415	15.1587	13.7558
D3-70	8.50863	7.02331	20.0831	7.02331	16.4617	13.5038	11.4544	7.02331	21.3908	13.7509	7.02331	15.859	7.02331	7.02331	16.2232	7.02331	17.4004	18.0342	7.02331	14.5145	11.7199	17.7002	18.7101	12.8468	7.02331	11.5721	13.2559	14.1882	7.02331	17.4651	7.02331	11.5116	14.3691	10.347	7.58115	6.21808	7.02331	16.5349	15.0502	7.02331	19.5005	13.7208	16.9829	19.9169	10.6711	16.9536	14.4413
D3-71	6.89921	10.4106	19.9872	6.89921	16.5416	12.6507	11.0429	6.89921	20.9985	11.1809	6.89921	15.1372	6.89921	6.89921	16.2255	6.89921	16.6931	17.7193	6.89921	10.9914	12.7895	17.7867	17.5427	11.2253	6.89921	13.8121	12.1537	6.89921	6.89921	17.4964	5.90723	6.89921	14.0813	10.3922	9.19505	7.52072	6.89921	15.3354	14.4767	6.89921	19.1487	13.014	15.2766	20.0128	11.2731	16.7183	13.0787
D3-72	15.0145	9.62754	20.1495	10.6753	15.518	13.4036	10.7769	6.4498	20.0146	12.8592	6.4498	15.7842	6.4498	6.4498	15.5521	6.4498	17.5158	18.1164	6.4498	16.8423	13.9413	18.2913	17.3188	10.0986	6.4498	14.1181	11.1423	14.4943	5.49235	15.1637	7.14746	6.4498	15.0835	11.5466	9.2066	9.74373	6.4498	17.7631	14.1694	6.4498	17.7813	13.916	15.5793	19.8505	10.0863	17.1656	14.9134
D3-73	12.2346	6.95625	20.0984	12.5934	16.2777	13.6776	8.61778	6.95625	20.9278	13.7222	6.95625	15.4416	6.95625	6.95625	15.7222	6.95625	16.4758	18.3184	6.95625	15.8256	12.6519	17.5005	18.4613	6.95625	15.2601	14.509	12.0226	14.7327	6.95625	17.2603	7.63562	6.95625	14.5398	12.4829	8.20404	9.54371	6.95625	14.2326	15.2624	6.95625	19.1854	14.8018	16.1224	19.9016	8.46174	17.6787	14.9991
D3-74	14.8073	9.49119	19.8196	6.74784	15.4317	13.216	12.3534	6.74784	20.9521	14.4815	6.74784	14.7898	6.74784	6.74784	16.6286	6.74784	16.1231	17.3447	6.74784	16.3071	11.5883	18.7249	17.6956	12.4586	15.9043	14.7567	11.999	12.843	6.74784	15.597	6.74784	6.74784	15.5425	7.96664	6.74784	11.1445	6.74784	17.3778	14.6027	6.74784	19.0117	14.0595	15.6618	20.1804	9.46813	16.6316	14.7671
D3-75	13.6803	7.00634	19.9255	9.39924	16.6421	12.0678	11.633	7.00634	19.8746	13.6996	7.00634	14.0348	7.00634	7.00634	15.8246	7.00634	16.9731	18.1358	7.00634	15.6275	10.9241	17.5499	16.6586	13.7877	13.2072	13.3462	11.9608	15.5106	7.00634	17.191	7.65608	9.4342	15.9748	9.56599	8.50191	8.54897	7.00634	17.3801	14.6467	7.00634	19.118	15.3259	15.6688	20.0745	10.3349	17.0049	14.4981
D3-76	13.3429	5.8448	20.05	9.25462	15.6165	13.0881	10.5405	5.8448	20.2453	8.97969	5.8448	14.8705	5.8448	5.8448	15.861	5.8448	16.9845	17.3015	5.8448	13.6457	12.3506	16.6212	16.1673	13.3827	13.2285	14.2093	11.2752	9.24642	5.8448	17.0532	7.22154	5.8448	14.3755	7.72105	5.8448	7.98309	5.8448	16.7027	13.7307	5.8448	17.8612	14.1542	15.2305	19.95	8.04962	15.6758	13.1901
D3-77	15.3735	10.2528	19.9527	6.4414	16.1962	12.8596	11.2685	6.4414	20.9294	12.2132	6.4414	14.725	6.4414	6.4414	15.0426	6.4414	17.2036	17.4274	6.4414	16.0658	12.6915	18.1152	17.5718	12.5359	9.34342	14.13	11.7422	13.9797	6.4414	14.6424	6.4414	6.4414	15.0621	10.7473	6.4414	8.33796	6.4414	18.6647	14.8118	6.4414	18.3126	13.2501	15.8596	20.0473	6.4414	16.4381	14.7856
D3-78	14.5894	12.7241	19.8593	11.9792	15.9887	12.9785	11.2598	6.14174	20.5767	13.1741	6.14174	14.9749	6.14174	6.14174	15.8151	6.14174	17.1858	17.7157	6.14174	14.6384	12.4609	17.8287	17.7062	12.9971	13.7224	12.0796	12.9854	11.6905	6.14174	16.1723	6.14174	10.8171	14.7388	11.5338	10.4916	6.64971	6.14174	16.2895	13.5743	6.14174	19.3586	13.148	15.1807	20.1407	10.6187	16.1992	14.8924
D3-79	15.4823	6.2218	19.7616	11.375	16.2222	13.781	12.7479	6.2218	20.8589	14.914	6.2218	14.7594	7.24899	6.2218	17.3175	10.0603	16.7544	17.8568	6.2218	17.2441	11.9682	18.7338	18.2679	14.2301	13.8149	14.6647	11.2974	13.3675	6.2218	15.7127	6.2218	6.2218	14.794	10.6972	10.5203	11.5299	6.2218	17.9984	15.3828	6.2218	19.3842	14.4623	16.2747	20.2384	11.6448	16.4271	15.0318
D3-8	6.95301	6.95301	19.9731	6.95301	15.6341	13.8854	10.9944	6.95301	19.9095	15.1542	6.95301	15.602	6.95301	6.95301	16.1158	6.95301	16.4573	18.6425	6.95301	11.2861	13.1681	17.0663	17.9353	14.8296	12.9367	13.1538	13.669	9.86515	6.95301	17.7616	6.95301	9.51429	12.4752	12.0116	6.95301	6.95301	6.95301	14.9791	12.7311	6.95301	17.7054	10.4247	14.287	20.0269	9.22746	16.1321	14.5497
D3-80	8.46999	9.68357	20.0062	9.68117	15.9192	13.9069	10.9823	6.72464	20.6506	9.78762	6.72464	15.9475	6.72464	6.72464	16.1745	7.8499	16.54	18.1501	6.72464	14.3629	10.4408	17.7851	17.769	11.0667	15.5134	14.2303	11.6995	14.3267	6.72464	17.6123	6.72464	9.91052	14.5278	9.26104	12.0037	8.96381	6.72464	16.413	14.8403	6.72464	19.2421	14.981	16.0311	19.9938	12.2483	16.5728	14.7451
D3-81	11.8045	5.73932	19.7167	12.2847	16.2776	13.0648	10.7057	5.73932	20.7421	14.477	5.73932	14.3688	5.73932	5.73932	15.0769	5.73932	15.4942	17.9558	5.73932	14.185	12.8841	17.1994	17.9413	12.704	12.0205	13.4674	12.7017	10.6663	6.96416	15.8115	5.73932	11.6185	13.9255	10.5967	9.8254	8.86553	5.73932	15.1309	11.5432	5.73932	18.9588	11.7848	14.2427	20.2833	10.0044	15.9858	14.1559
D3-82	6.21062	6.21062	19.8496	11.471	17.2698	14.2036	12.3936	6.21062	21.4092	15.8749	6.21062	15.8911	6.21062	6.21062	15.3687	6.21062	17.1174	18.2712	6.21062	15.4461	10.9454	16.9528	17.9612	14.4519	13.2353	8.66679	12.3837	11.0386	6.21062	16.4391	6.21062	10.3253	13.7215	6.22195	8.73705	9.45295	6.21062	14.4286	12.9215	6.21062	18.7619	15.2637	15.1826	20.1504	8.30878	17.0488	13.6314
D3-83	12.3643	5.38226	19.9194	8.93305	16.1787	13.5634	11.1643	5.38226	20.5088	13.3352	5.38226	16.7502	5.38226	5.40217	15.9939	5.38226	17.6817	18.0502	5.38226	14.945	11.8249	17.3501	17.8307	11.4478	13.6617	13.1152	12.7917	12.9112	9.01719	16.7879	9.25403	10.184	14.5471	11.7037	10.1273	9.65322	5.38226	15.6922	14.7163	5.38226	17.9024	14.2314	15.092	20.0806	10.138	16.3111	14.8128
D3-84	15.8759	9.29421	20.1286	6.98297	15.6288	13.5363	11.9338	6.69059	19.1825	13.5199	6.98297	14.2617	6.98297	6.98297	17.1055	6.98297	15.6483	17.6324	6.98297	14.3331	11.3583	17.9487	16.4844	12.3282	9.78993	14.4606	11.9873	9.10981	8.86815	16.0868	7.53971	6.98297	15.383	8.86359	6.98297	10.9586	6.98297	17.6764	14.3172	6.98297	17.9095	14.8921	16.3171	19.8714	11.018	15.8358	15.3308
D3-85	13.1533	6.93589	20.0245	11.2655	17.0485	12.6281	11.0754	6.93589	20.7577	11.5418	6.93589	14.4054	6.93589	6.93589	16.0489	6.93589	16.9191	17.9329	6.93589	15.2368	11.103	17.885	17.7424	10.3125	12.4606	11.5423	13.2619	15.5162	6.93589	16.806	6.93589	6.93589	14.7844	11.089	10.9034	9.89529	6.93589	16.9689	15.1718	6.93589	18.5942	14.8538	16.2021	19.9755	11.9009	17.3419	15.6527
D3-86	6.54821	6.54821	19.5961	8.94587	15.7139	11.9782	10.8955	6.54821	20.8626	10.7163	6.54821	14.3192	6.54821	6.54821	16.8227	6.54821	15.9947	17.8255	6.54821	14.0634	9.20114	18.0009	17.9598	11.3706	15.3478	12.3485	12.63	13.7269	6.54821	16.1299	6.54821	8.76202	14.9201	10.167	7.95636	7.66625	6.54821	16.0624	15.0453	6.54821	19.4326	13.5532	16.2449	20.4039	8.37767	17.5749	14.0187
D3-87	6.39169	6.39169	20.3899	7.24115	12.1222	6.37133	10.7022	6.39169	14.3218	14.5633	6.39169	10.6839	6.39169	6.39169	16.5463	6.39169	10.1072	16.4487	6.39169	10.3878	14.4675	16.3522	14.0509	12.9115	9.65486	12.8162	13.1083	6.39169	6.39169	17.9563	6.07126	9.47545	11.4295	9.90001	6.39169	6.39169	6.39169	12.9749	10.8782	9.35799	18.527	9.09318	9.75645	19.6101	8.32431	13.0538	13.0443
D3-88	6.65098	6.65098	20.1656	6.65098	15.8824	11.7182	11.5742	6.65098	18.4278	9.96595	6.65098	13.156	6.65098	6.65098	17.0118	6.65098	16.8819	17.5627	6.65098	12.3865	11.1228	17.3865	16.8277	13.6386	14.5176	14.3535	12.2545	6.65098	6.65098	17.6464	6.65098	6.65098	14.903	7.85343	9.42326	6.65098	6.65098	13.4719	15.0577	6.65098	18.9271	13.5448	15.1083	19.8344	11.4577	15.7227	14.7297
D3-9	12.2979	7.2077	19.9754	7.94273	15.8923	13.0516	9.59787	7.2077	18.9692	7.2077	7.2077	12.4078	7.2077	7.2077	14.5753	7.2077	16.061	16.8473	7.2077	14.6309	10.9267	17.5572	17.5245	12.8703	13.6064	12.6465	11.3284	10.9002	7.2077	16.5049	7.2077	10.5055	14.2202	10.483	7.73805	8.62001	7.2077	16.5339	14.325	7.2077	18.3267	14.2061	16.574	20.0246	8.4361	15.9796	14.3783
D3+Rep-1	7.2766	7.2766	20.1596	11.2287	7.2766	7.2766	13.0832	7.2766	7.2766	18.8511	10.4167	7.2766	7.2766	7.2766	14.2195	7.2766	10.8205	9.9005	7.2766	12.7772	12.1163	14.5515	7.2766	10.919	11.3747	13.0471	14.0233	7.2766	13.2809	16.0322	7.2766	13.8879	7.2766	10.7589	7.2766	7.52058	7.2766	12.3158	12.5021	7.2766	16.6388	7.2766	7.2766	19.8404	10.3553	16.6297	12.8922
D3+Rep-10	7.10379	7.10379	20.3032	12.4971	7.10379	7.10379	12.576	7.10379	7.10379	20.1406	10.1403	7.10379	7.10379	7.10379	14.7561	9.48753	10.0271	9.50714	7.10379	12.7279	15.8681	14.5287	7.10379	11.8947	13.08	14.1153	13.3411	12.2887	10.0201	18.703	7.10379	7.10379	7.10379	10.5432	7.10379	11.2031	7.10379	12.552	10.5244	7.10379	17.2992	7.10379	7.10379	19.6968	10.9073	18.5187	13.6895
D3+Rep-11	6.76706	6.76706	20.3147	12.2917	6.76706	6.76706	12.0754	6.76706	6.76706	18.9525	9.43138	6.76706	6.76706	6.76706	14.0056	6.76706	9.24854	6.76706	6.76706	13.1052	14.1154	15.241	6.76706	12.7414	6.76706	14.641	13.8295	6.76706	9.14084	17.6896	6.76706	6.76706	6.76706	10.1256	8.39376	10.2045	6.76706	11.8256	12.0083	6.76706	17.7132	6.76706	6.76706	19.6853	11.6152	17.0481	12.4937
D3+Rep-12	6.22063	6.22063	20.1806	12.7573	8.8326	6.22063	12.1293	6.22063	6.22063	18.9764	9.96523	6.22063	6.22063	6.22063	14.8119	6.22063	10.2299	10.1808	6.22063	12.4269	14.8591	15.3211	6.22063	14.2786	6.22063	14.6636	13.4974	10.8914	13.2876	18.038	6.22063	6.22063	6.22063	10.0375	9.36501	8.42279	6.22063	12.463	10.8348	6.22063	16.859	6.22063	6.22063	19.8194	12.5885	17.0642	12.3154
D3+Rep-13	7.05607	7.05607	20.5515	12.6675	7.05607	7.05607	11.6239	7.05607	7.05607	19.2553	10.0199	7.05607	7.05607	7.05607	14.6961	7.05607	10.5163	7.05607	7.05607	12.1048	14.9753	14.0091	7.05607	7.05607	12.82	14.4213	13.2758	7.05607	7.05607	17.2913	7.05607	7.05607	7.05607	10.9274	10.616	7.6191	7.05607	13.1298	10.679	7.05607	14.5177	7.05607	7.05607	19.4485	9.73386	15.94	13.5143
D3+Rep-14	7.54161	7.54161	20.43	9.63837	7.54161	7.54161	11.2925	7.54161	7.54161	19.0118	8.60411	7.54161	7.54161	7.54161	14.6534	7.54161	11.3214	7.54161	7.54161	12.8884	12.8572	15.6153	7.54161	7.54161	9.52043	13.938	14.2531	7.54161	7.54161	17.1035	6.35796	12.1848	7.54161	10.9567	9.28469	10.7219	7.54161	12.5144	13.6586	7.54161	18.3395	7.54161	9.76071	19.57	10.6048	16.2258	12.9203
D3+Rep-15	6.95718	6.95718	20.3574	12.3514	6.95718	6.95718	11.3388	6.95718	6.95718	19.7202	10.1906	6.95718	6.95718	6.95718	13.9011	6.95718	10.9742	6.95718	6.95718	13.2975	14.617	15.7307	6.95718	11.0415	11.6444	14.5348	13.8409	6.95718	11.3317	17.2737	6.95718	9.64049	6.95718	8.73588	6.95718	9.73407	6.95718	12.3063	12.2349	6.95718	17.0745	6.95718	6.95718	19.6426	12.2193	16.6808	13.4198
D3+Rep-16	7.04112	7.04112	20.4039	11.1584	7.04112	7.04112	11.6832	7.04112	7.04112	18.7917	11.986	7.04112	7.04112	7.04112	14.0367	7.04112	11.1304	7.04112	7.04112	12.6568	15.5121	15.9261	7.04112	12.7822	12.5531	14.873	14.1464	12.065	12.5597	17.7136	5.60275	7.04112	7.04112	11.3814	7.04112	10.2548	7.04112	9.88915	11.6145	7.04112	15.9543	7.04112	8.67137	19.5961	12.6348	18.0403	13.1196
D3+Rep-17	7.38102	7.38102	20.5241	12.7614	7.38102	7.38102	12.5367	7.38102	7.38102	20.0553	9.32375	7.38102	7.38102	7.38102	14.0087	7.38102	11.7182	7.38102	7.38102	12.2574	15.4269	15.1671	7.38102	12.2879	11.5342	14.3664	14.9113	7.38102	7.38102	17.8437	7.38102	7.38102	7.38102	10.235	7.38102	6.74308	7.38102	13.189	8.95187	7.38102	16.2072	7.38102	7.38102	19.4759	11.663	17.4936	12.9613
D3+Rep-18	6.77912	6.77912	20.313	12.1215	6.77912	6.77912	12.0807	6.77912	6.77912	19.062	6.52253	6.77912	6.77912	6.77912	13.6377	6.77912	10.184	6.77912	6.77912	12.113	15.0365	15.1836	6.77912	13.1174	10.8389	14.3573	14.1765	6.77912	8.69992	16.9291	6.77912	6.77912	6.77912	10.6565	9.40338	5.43689	6.77912	12.2555	12.6288	6.77912	18.2156	6.77912	6.77912	19.687	10.7579	17.5319	12.7869
D3+Rep-19	6.71734	6.71734	20.9721	13.7883	6.71734	6.71734	11.5211	6.71734	6.71734	19.5538	9.62493	6.71734	6.71734	6.71734	14.3175	6.71734	10.9953	9.24199	6.71734	11.5531	14.9607	16.1576	6.71734	13.6069	11.5236	13.6856	14.1119	6.71734	12.3835	17.588	7.24696	6.71734	9.90414	10.2532	6.71734	8.11296	6.71734	12.9959	12.0748	6.71734	17.1633	6.71734	6.71734	19.0279	11.9041	16.2258	13.3571
D3+Rep-2	6.75803	6.75803	20.1573	12.0834	6.75803	6.75803	12.0528	6.75803	6.75803	18.7969	9.52393	6.75803	6.75803	6.75803	13.8493	6.75803	11.0207	10.6258	6.75803	13.0257	15.0967	15.1548	6.75803	13.1644	10.6827	14.0063	13.8007	9.16264	11.236	17.7481	7.65729	6.75803	6.75803	8.81042	6.75803	9.93888	6.75803	13.6757	12.464	6.75803	16.7688	6.75803	6.75803	19.8427	11.7344	16.9853	13.3458
D3+Rep-20	6.57009	6.57009	20.5279	11.5379	6.57009	6.57009	12.6321	6.57009	6.57009	19.2253	9.211	6.57009	6.57009	6.57009	14.8827	6.57009	10.9607	6.57009	6.57009	13.5958	14.7994	15.9563	6.57009	14.0681	11.3582	14.2205	13.7673	12.0909	9.51094	17.8431	6.57009	9.89849	6.57009	10.2704	6.57009	9.86478	6.57009	13.9389	12.9272	6.57009	17.3533	6.57009	5.78133	19.4721	11.6651	17.4718	12.7847
D3+Rep-21	6.6268	6.6268	20.4911	11.0585	6.6268	6.6268	12.4057	6.6268	6.6268	18.8195	9.9841	8.22058	6.6268	6.6268	14.7007	6.6268	10.187	6.6268	12.7131	12.3089	13.9166	15.7342	6.6268	14.1045	11.7318	14.3398	14.0346	9.96632	13.1201	17.3773	4.38267	6.6268	7.53313	8.54707	6.6268	6.61237	6.6268	12.5437	12.5921	6.6268	17.2029	6.6268	6.6268	19.5089	12.3942	17.6843	12.9448
D3+Rep-22	6.77582	6.77582	20.5866	11.428	10.3817	6.77582	13.887	6.77582	6.77582	18.9773	9.58857	6.77582	6.77582	6.77582	14.2255	11.9771	10.1343	8.8803	11.0914	11.9701	15.3271	14.4496	6.77582	13.5222	12.9999	14.3206	14.0313	13.6666	6.77582	18.6766	3.38921	6.77582	6.77582	10.4476	9.53708	7.22627	6.77582	14.2588	12.6213	6.77582	17.405	6.77582	6.77582	19.4134	11.2128	17.8504	13.0728
D3+Rep-23	7.03822	7.03822	20.5416	11.6741	7.03822	7.03822	12.4096	7.03822	7.03822	19.616	10.0504	7.03822	7.03822	7.03822	14.4232	7.03822	11.2639	7.03822	7.03822	12.5703	13.5409	16.1754	7.03822	12.2691	13.1166	13.7578	14.0431	11.6822	8.89337	16.9762	6.6235	7.03822	7.03822	10.625	10.1971	6.88056	7.03822	13.2418	12.6407	7.03822	17.6325	7.03822	7.03822	19.4584	11.3255	17.9126	12.5109
D3+Rep-24	7.72792	7.72792	20.8875	11.8343	7.72792	7.72792	12.5884	7.72792	7.72792	20.2821	10.7782	7.72792	7.72792	7.72792	15.2728	7.72792	11.4864	7.72792	7.72792	11.5934	15.2628	15.7247	7.72792	12.7277	11.9724	15.0597	13.9937	7.72792	14.9058	18.083	7.00468	7.72792	7.72792	11.1077	10.8653	10.5937	7.72792	14.8903	10.6316	7.72792	17.6435	7.72792	7.72792	19.1125	12.968	18.3967	13.4222
D3+Rep-25	6.75135	6.75135	20.9392	11.2025	8.26813	8.57555	12.1308	6.75135	6.75135	18.9822	8.94466	6.75135	6.75135	6.75135	14.6644	6.75135	9.9604	10.3089	9.40206	13.203	16.0447	15.6066	6.75135	11.2201	10.4054	15.4738	13.6451	8.9987	6.75135	18.316	6.9466	12.733	6.75135	9.00514	6.75135	8.32955	6.75135	13.7804	11.7863	6.75135	17.5212	6.75135	6.75135	19.0608	12.1511	17.3914	11.4852
D3+Rep-26	7.33471	7.33471	21.015	11.7588	7.33471	7.33471	12.8	7.33471	7.33471	18.2313	10.3644	7.33471	7.33471	7.33471	15.0152	7.33471	11.3984	12.2655	7.33471	12.4768	15.968	15.351	7.33471	12.7665	10.4334	14.2328	14.0773	7.05826	7.33471	18.3021	7.33471	7.33471	7.33471	10.9179	7.33471	7.33471	7.33471	14.0404	13.0318	7.33471	18.7763	7.33471	10.8043	18.985	11.3429	18.1162	13.191
D3+Rep-27	7.31358	7.31358	21.0323	12.825	7.31358	7.31358	12.4654	7.31358	7.31358	19.8779	10.3769	7.31358	7.31358	7.31358	14.6829	7.31358	10.621	7.31358	7.31358	12.9206	16.2469	16.1786	7.31358	13.4439	12.861	15.348	14.6749	7.31358	13.5027	18.4073	7.31358	7.31358	7.31358	10.4142	7.31358	6.60775	7.31358	13.3526	13.3862	7.31358	17.0583	7.31358	7.31358	18.9677	13.4438	18.4008	13.113
D3+Rep-28	7.11735	7.11735	21.0579	12.9157	7.11735	7.11735	12.1562	7.11735	7.11735	19.5596	10.1712	7.11735	7.11735	7.11735	15.2248	7.11735	11.3441	7.11735	12.788	14.0914	15.8503	14.8511	7.11735	12.1124	10.9766	15.6503	13.9698	12.5104	7.11735	18.5737	7.11735	7.11735	7.11735	11.3924	7.11735	7.11735	7.11735	13.7219	12.0787	7.11735	17.7446	7.11735	8.7624	18.9421	12.8352	18.318	12.3619
D3+Rep-29	7.98776	7.98776	21.3459	11.8594	7.98776	7.98776	12.8604	7.98776	7.98776	20.1348	10.4079	7.98776	7.98776	7.98776	14.9863	7.98776	11.0036	7.98776	7.98776	12.7946	14.7901	16.0427	7.98776	7.98776	13.216	14.2519	13.9202	11.7366	7.98776	18.0361	7.98776	7.98776	7.98776	11.0176	10.5284	7.6375	7.98776	14.1557	11.4693	7.98776	18.8519	7.98776	7.98776	18.6541	12.6184	17.9262	12.6316
D3+Rep-3	7.84966	7.84966	20.1451	12.8568	7.84966	9.72641	10.9508	7.84966	7.84966	19.2085	9.88933	7.84966	7.84966	7.84966	13.8346	7.84966	11.5133	7.84966	7.84966	12.7517	15.6421	15.2181	7.84966	7.84966	11.9862	15.1516	14.3854	7.84966	11.5951	17.8662	7.84966	7.84966	7.84966	11.5115	7.84966	10.2783	7.84966	13.4418	13.6375	7.84966	17.4625	7.84966	7.84966	19.8549	8.28236	17.6703	13.0664
D3+Rep-30	7.42467	7.42467	21.0194	13.1129	7.42467	7.42467	12.0079	7.42467	7.42467	19.8568	8.95251	7.42467	7.42467	7.42467	14.1086	7.42467	10.7985	7.42467	7.42467	13.033	14.5556	16.2275	7.42467	11.9327	9.59416	14.4009	13.5453	10.469	11.9438	17.4668	7.93371	7.42467	6.76921	9.3727	7.42467	7.1502	7.42467	13.8347	13.6005	7.42467	17.3071	7.42467	7.42467	18.9806	9.24869	14.5685	12.2645
D3+Rep-31	7.5667	7.5667	21.1341	12.8523	7.5667	7.5667	12.0934	7.5667	7.5667	19.9262	10.9129	7.5667	7.5667	7.5667	14.9477	7.5667	10.9391	11.3249	7.5667	12.9484	15.6347	15.5063	7.5667	11.8128	12.5978	15.0066	14.1115	7.5667	11.6235	18.794	7.5667	11.1247	7.5667	11.9323	7.5667	7.5667	7.5667	14.013	12.897	11.0139	17.2464	7.5667	7.5667	18.8659	12.3383	18.3599	13.1366
D3+Rep-32	7.90827	7.90827	20.9613	12.8741	7.90827	7.90827	12.9374	7.90827	7.90827	20.5477	10.79	7.90827	7.90827	7.90827	15.2901	7.90827	12.096	7.90827	7.90827	13.5215	15.3474	16.5253	7.90827	14.2323	7.90827	15.9239	15.182	11.5323	12.9654	18.3959	7.90827	7.90827	7.90827	10.487	9.54702	9.10196	7.90827	13.6974	13.7813	13.0855	17.967	7.90827	9.54648	19.0387	12.7419	18.5528	13.4672
D3+Rep-33	7.7305	7.7305	21.149	13.8261	7.7305	7.7305	12.4929	7.7305	7.7305	19.7031	10.7269	7.7305	7.7305	7.7305	14.9085	7.7305	12.8228	7.7305	7.7305	14.0843	14.8388	16.19	7.7305	13.7804	12.2356	15.4879	14.6836	7.7305	13.1164	18.6086	7.7305	12.5084	7.7305	11.3648	7.7305	7.7305	7.7305	13.7146	12.0694	7.7305	18.3238	7.7305	8.97541	18.851	11.3955	17.6506	12.6488
D3+Rep-34	6.95638	6.95638	21.1264	13.2414	6.95638	6.95638	11.0437	6.95638	6.95638	19.6166	10.6094	6.95638	6.95638	6.95638	14.4205	6.95638	11.4082	6.95638	6.95638	13.3836	15.2222	16.0531	6.95638	13.0254	8.88444	14.366	14.4284	6.95638	6.95638	17.61	6.95638	9.24621	6.95638	10.4171	9.75209	6.95638	6.95638	13.8362	12.3577	6.95638	17.0324	6.95638	6.95638	18.8736	11.4484	17.6258	12.0595
D3+Rep-35	7.52826	7.52826	21.1193	13.4614	7.52826	7.52826	12.4353	7.52826	7.52826	20.2587	9.17403	10.3884	7.52826	7.52826	14.4822	7.52826	11.1974	7.52826	10.0627	13.1955	15.0071	16.0235	7.52826	13.7268	13.0073	14.6609	14.9577	9.23035	11.1761	18.3453	8.49316	7.52826	7.52826	8.66302	7.52826	7.52826	7.52826	14.0122	11.5044	7.52826	17.4798	7.52826	7.52826	18.8807	10.7019	18.2262	12.2511
D3+Rep-36	7.22392	7.22392	21.0692	11.0946	7.22392	7.22392	12.7214	7.22392	7.22392	19.5972	10.6368	7.22392	7.22392	7.22392	15.1695	7.22392	10.647	10.8531	7.22392	13.3199	15.7314	14.3958	7.22392	12.8424	10.666	15.1045	13.3968	10.4025	7.22392	18.2658	7.22392	7.22392	7.22392	11.2015	7.66056	7.22392	7.22392	13.4394	11.1461	7.22392	18.7856	7.22392	7.22392	18.9308	9.52348	17.8818	11.6485
D3+Rep-37	7.32547	7.32547	20.8168	13.7243	7.32547	7.32547	12.4198	7.32547	7.32547	19.9477	10.4312	7.32547	7.32547	7.32547	14.6891	7.32547	10.5089	10.3639	7.32547	12.0525	15.5023	16.9743	7.32547	9.21687	13.0027	15.3831	15.2288	11.8414	7.32547	17.868	7.32547	7.32547	7.32547	11.3504	8.35243	8.85542	7.32547	14.931	12.2397	7.32547	16.8187	7.32547	7.32547	19.1832	7.32547	15.8701	13.1654
D3+Rep-38	8.05423	8.05423	20.7346	12.8364	8.05423	8.05423	11.695	8.05423	8.05423	19.5321	10.121	8.05423	8.05423	8.05423	13.9932	11.0079	8.86755	8.05423	8.05423	13.9373	13.8094	15.5593	8.05423	14.53	13.1603	15.3824	14.3159	8.05423	8.05423	17.9057	8.66258	13.56	8.05423	9.94387	12.5678	8.05423	8.05423	15.2364	13.0939	8.05423	18.0867	8.05423	8.05423	19.2654	11.831	17.8679	12.1116
D3+Rep-39	5.19519	5.19519	20.8421	13.1515	5.19519	5.19519	12.6905	5.19519	5.19519	19.8509	11.3241	5.19519	5.19519	5.19519	15.131	4.28497	11.8185	11.369	5.19519	13.4481	15.4051	15.6403	5.19519	14.4885	12.7277	15.227	14.5319	9.07551	5.19519	18.3254	5.4365	10.7004	5.19519	11.5479	9.46638	8.79444	5.19519	14.6237	12.7025	5.19519	17.5349	5.19519	5.19519	19.1579	12.3008	17.847	13.1245
D3+Rep-4	7.1051	7.1051	20.7834	11.613	8.73464	7.1051	12.2641	7.1051	7.1051	20.2156	10.3182	7.1051	7.1051	7.1051	14.5671	7.1051	11.383	7.1051	7.1051	13.0344	14.9136	15.7818	7.1051	13.0767	11.8575	14.0972	14.2597	7.1051	13.1301	17.5795	7.1051	7.1051	7.1051	9.31909	9.67939	9.37357	7.1051	13.3385	12.3301	7.1051	17.5806	7.1051	10.7359	19.2166	12.5802	17.0136	12.79
D3+Rep-40	7.68542	7.06512	21.4263	13.3172	7.68542	7.68542	12.3452	7.68542	7.68542	19.742	10.5077	7.68542	7.68542	7.68542	14.6297	7.68542	10.4679	7.68542	7.68542	12.7247	14.1568	15.2636	7.68542	14.4987	7.68542	14.8522	13.9818	7.68542	7.68542	17.6822	7.68542	11.9333	7.68542	11.0846	9.50546	7.68542	7.68542	14.4955	12.2535	7.68542	15.6576	7.68542	7.68542	18.5737	11.6699	17.527	12.209
D3+Rep-41	7.52341	6.97796	21.3626	12.0603	7.52341	7.52341	12.7044	7.52341	7.52341	20.6822	10.3914	7.52341	7.52341	7.52341	15.2928	7.52341	10.8641	9.97183	7.52341	14.1489	15.1364	15.9208	7.52341	13.2388	11.61	15.3019	14.7207	7.52341	11.551	18.67	7.52341	10.2153	7.52341	8.29079	9.8952	9.63889	7.52341	13.7371	13.1663	7.52341	17.8637	7.52341	7.52341	18.6374	11.7157	17.8322	12.4962
D3+Rep-42	7.83724	7.83724	21.3837	13.6473	7.83724	7.83724	12.6477	7.83724	7.83724	20.412	10.6505	7.83724	7.83724	7.83724	15.2116	7.83724	11.8365	7.83724	7.83724	13.5658	14.205	17.2644	7.83724	11.1267	10.6406	14.7283	15.0654	7.83724	13.2792	18.0709	9.10776	7.83724	7.83724	9.98799	11.3223	8.90772	7.83724	14.4286	13.5355	7.83724	17.1252	7.83724	7.83724	18.6163	11.8466	18.1649	12.8136
D3+Rep-43	9.72355	9.72355	21.3485	13.3392	9.72355	9.72355	12.912	9.72355	9.72355	17.5919	11.9673	9.72355	9.72355	9.72355	15.7778	13.2243	10.3531	12.5153	9.72355	13.8312	14.8742	17.233	9.72355	19.7775	14.7059	12.7425	16.0472	9.72355	9.72355	17.6497	9.72355	19.4213	9.72355	9.45619	13.7595	10.6262	9.72355	16.5252	12.8631	9.72355	19.2062	9.72355	12.0742	18.6515	13.819	14.5151	15.0984
D3+Rep-44	7.72846	7.72846	20.7706	13.3181	7.72846	7.72846	12.8928	7.72846	7.72846	19.2844	9.97233	7.72846	7.72846	7.72846	14.5584	7.72846	10.865	11.2576	7.72846	13.1658	14.9823	14.8384	7.72846	12.5995	7.72846	14.9055	14.1886	9.67876	7.72846	18.5878	7.72846	7.72846	7.72846	11.7764	9.51398	7.72846	7.72846	12.9309	12.1664	7.72846	18.8257	7.72846	7.72846	19.2294	12.2253	19.2498	13.1288
D3+Rep-45	7.67431	7.67431	20.9965	13.9437	7.67431	7.67431	12.7251	7.67431	7.67431	20.1504	10.6416	7.67431	7.67431	7.67431	15.5862	7.67431	10.5841	7.67431	7.67431	14.1052	15.145	16.1722	10.7394	14.0368	9.44325	14.3849	14.8983	7.67431	7.67431	18.4311	7.033	11.2303	7.67431	11.7954	7.67431	6.8875	7.67431	13.9204	14.0788	7.67431	17.6126	7.67431	7.67431	19.0035	12.8821	17.7543	13.1834
D3+Rep-46	8.76763	8.76763	21.5863	10.6503	8.76763	8.76763	12.9592	8.76763	8.76763	20.3393	10.8984	8.76763	8.76763	8.76763	15.6251	8.76763	11.1837	8.76763	8.76763	13.1463	16.3715	16.1135	8.76763	8.76763	10.8086	14.6171	14.8936	12.4741	14.2621	18.6962	8.48593	8.76763	8.76763	11.6598	8.76763	8.85067	8.76763	14.4788	13.3565	8.76763	16.468	8.76763	11.2398	18.4137	11.755	19.0106	12.7755
D3+Rep-47	7.24428	7.24428	21.1258	14.0169	7.24428	7.24428	13.073	7.24428	7.24428	19.5476	9.48319	7.24428	7.24428	7.24428	14.8912	7.24428	10.29	7.24428	7.24428	12.5513	14.5475	16.0978	7.24428	14.2785	7.24428	14.2868	13.9743	7.24428	10.1834	18.4325	8.68813	7.24428	7.24428	10.9888	10.8527	8.5558	7.24428	13.9028	13.2767	7.24428	15.8169	7.24428	7.24428	18.8742	11.2878	17.5087	12.6247
D3+Rep-48	8.51603	8.51603	21.1754	13.4457	8.51603	8.51603	11.8553	8.51603	8.51603	20.2761	10.6004	8.51603	8.51603	8.51603	15.2582	8.51603	12.0747	8.51603	8.51603	13.941	15.6092	16.5709	11.1482	12.8338	12.3842	15.4714	13.5641	11.181	10.2789	18.0095	8.51603	8.51603	8.51603	10.1865	8.51603	8.51603	8.51603	14.0398	13.4121	8.51603	17.8718	8.51603	8.51603	18.8246	8.51603	16.1626	13.363
D3+Rep-49	8.19111	8.19111	21.326	11.7757	8.19111	8.19111	12.4342	8.19111	8.19111	20.247	9.29921	8.19111	8.19111	8.19111	15.3537	8.19111	8.10609	8.19111	8.19111	13.8003	15.7179	15.8937	8.19111	14.6754	12.8003	15.5902	14.572	8.19111	10.0356	18.278	8.19111	8.19111	8.19111	9.56836	8.19111	8.19111	8.19111	14.6533	12.9526	8.19111	15.0702	8.19111	8.19111	18.674	8.7741	18.5202	11.892
D3+Rep-5	7.09411	7.09411	20.4032	13.6196	7.09411	7.09411	12.2478	7.09411	7.09411	18.7052	9.38908	7.09411	7.09411	7.09411	14.0596	7.09411	11.1069	7.09411	7.09411	10.8401	15.3244	14.7095	7.09411	15.8001	12.4991	14.0084	14.53	7.09411	7.09411	18.37	5.7848	7.09411	7.09411	11.5784	8.35629	9.90757	7.09411	13.5221	8.68595	7.09411	18.3489	7.09411	7.09411	19.5968	12.7187	17.5095	13.15
D3+Rep-50	8.22022	8.22022	21.0923	11.6464	8.22022	8.22022	12.8829	8.22022	8.22022	19.8594	11.4747	8.22022	8.22022	8.22022	14.9529	8.22022	11.173	8.22022	8.22022	12.8294	16.52	16.3404	8.22022	15.7467	12.1628	15.3929	15.392	8.22022	11.1006	18.7123	8.22022	8.22022	8.22022	11.62	8.22022	7.158	8.22022	12.2686	11.0697	8.22022	16.6521	8.22022	8.22022	18.9077	10.6637	17.3675	13.0491
D3+Rep-51	8.14114	8.14114	21.1238	12.9996	8.14114	8.14114	12.2478	8.14114	8.14114	18.8791	10.467	8.14114	8.14114	8.14114	14.8341	8.14114	10.0358	16.8724	8.14114	13.0128	16.4567	13.0962	8.14114	10.8214	11.9556	15.6091	13.244	11.1853	8.14114	19.5575	8.14114	8.14114	8.14114	9.90362	8.14114	6.46933	8.14114	14.3633	8.14114	8.14114	16.5916	8.8643	8.14114	18.8762	12.1978	17.6499	12.784
D3+Rep-52	7.98339	7.98339	21.3776	13.1017	7.98339	7.98339	12.9341	7.98339	7.98339	19.0947	9.35146	7.98339	7.98339	7.98339	15.0539	7.98339	9.41757	7.98339	7.98339	13.6817	16.2135	15.2234	7.98339	10.6068	7.98339	14.9924	14.4646	7.98339	7.98339	19.3605	7.98339	7.98339	7.98339	11.5725	7.98339	8.40732	7.98339	13.4635	14.0006	7.98339	16.3132	7.98339	7.98339	18.6224	12.3866	19.053	12.9234
D3+Rep-53	7.75135	7.75135	21.1042	13.766	7.75135	7.75135	12.2737	7.75135	7.75135	19.9734	8.35336	7.75135	7.75135	7.75135	14.4955	7.75135	11.041	7.75135	7.75135	12.1477	14.5254	15.9244	7.75135	10.6213	13.285	15.3614	14.2309	7.75135	12.4597	18.3958	7.75135	10.7526	11.3843	10.8974	9.03918	8.14147	7.75135	12.9855	12.5931	7.75135	16.9978	7.75135	7.75135	18.8958	11.8915	17.4227	12.7434
D3+Rep-54	7.9681	7.9681	21.0479	13.8573	7.9681	7.9681	13.8171	7.9681	9.62458	20.9129	11.3423	7.9681	7.9681	7.9681	15.8649	7.9681	11.6945	7.9681	7.9681	14.2938	15.0134	15.6619	7.9681	13.7896	10.7263	15.6367	13.8317	7.9681	10.1853	17.7052	7.9681	12.8417	7.9681	11.1658	11.138	7.9681	7.9681	14.2773	13.08	7.9681	17.2975	7.9681	7.9681	18.9521	11.1283	17.1053	12.5635
D3+Rep-55	8.42396	8.42396	21.1191	11.6368	8.42396	8.42396	12.9597	8.42396	8.42396	20.1988	11.128	8.42396	8.42396	8.42396	15.4604	8.42396	12.0911	8.42396	8.42396	13.5351	15.6407	16.3762	8.42396	8.42396	12.7719	15.4585	14.2766	9.03511	15.6919	18.8778	8.42396	8.42396	8.42396	11.9493	8.42396	8.42396	8.42396	11.7831	8.42396	8.42396	17.4677	8.42396	11.797	18.8809	12.8998	18.4449	13.5908
D3+Rep-56	7.8045	7.8045	20.8678	13.3298	9.49141	7.8045	13.2758	7.8045	7.8045	20.9961	11.4411	7.8045	7.8045	7.8045	15.2832	7.8045	12.2452	7.8045	7.8045	14.5077	13.0264	16.13	7.8045	10.2399	12.5371	15.2693	14.7416	7.8045	13.4179	17.802	7.8045	7.8045	7.8045	10.4675	11.097	9.28382	7.8045	14.3335	13.0518	7.8045	18.6544	7.8045	7.8045	19.1322	12.3637	16.5855	12.5594
D3+Rep-57	7.53163	7.53163	21.3869	12.7733	7.53163	7.53163	11.5519	7.53163	7.53163	18.9953	8.59822	7.53163	7.53163	7.53163	14.5812	7.53163	10.5785	7.53163	7.53163	12.2827	14.8327	16.0199	7.53163	13.884	13.2578	14.3577	14.603	9.52371	7.53163	18.4937	7.53163	7.53163	7.53163	11.997	10.7414	7.53163	7.53163	14.544	10.9995	10.3178	17.8166	7.53163	10.6605	18.6131	10.4857	17.1869	11.2938
D3+Rep-58	7.46218	9.97953	20.9665	12.3429	7.46218	7.46218	11.8891	7.46218	7.46218	19.6278	10.4893	7.46218	7.46218	7.46218	14.4462	7.46218	10.3584	7.46218	7.46218	12.5384	14.1183	15.4296	7.46218	14.4658	12.9067	14.8404	14.6007	7.46218	7.46218	17.7074	7.46218	7.46218	7.46218	9.77906	11.7012	7.46218	7.46218	13.2409	13.7317	7.46218	17.9926	7.46218	7.46218	19.0335	13.1557	17.7158	11.7574
D3+Rep-59	7.2319	7.2319	21.0318	12.3007	7.2319	7.2319	12.857	7.2319	7.2319	19.1966	10.056	7.2319	7.2319	7.2319	15.1962	7.2319	10.8343	7.2319	7.2319	12.8765	14.9228	16.3479	10.0283	14.2207	8.63426	15.013	14.5074	7.2319	12.3649	18.2071	7.48655	7.2319	7.2319	10.2668	10.4006	9.71897	7.2319	12.7009	11.4969	7.2319	16.6537	7.2319	7.2319	18.9682	11.6313	18.601	12.4645
D3+Rep-6	7.54464	7.54464	20.607	11.6095	7.54464	7.54464	12.145	7.54464	7.54464	19.0737	8.6686	7.54464	7.54464	7.54464	14.1582	7.54464	6.71505	10.942	7.54464	11.9926	15.3737	14.2226	7.54464	12.2942	11.8408	13.7811	13.801	12.7283	7.54464	18.0061	6.90833	7.54464	7.54464	10.7122	7.54464	9.84587	7.54464	11.7181	13.3695	7.54464	18.8456	7.54464	7.54464	19.393	7.54464	17.7519	13.0151
D3+Rep-60	7.21029	7.21029	20.675	13.2888	7.21029	7.21029	11.9981	7.21029	7.21029	19.5449	10.1352	7.21029	7.21029	7.21029	14.1821	7.21029	10.313	7.21029	7.21029	12.4855	15.9409	16.0413	7.21029	15.4154	12.2962	14.9469	14.1174	11.8974	14.6462	17.9996	6.88258	7.21029	7.21029	10.5511	7.21029	9.34546	7.21029	12.1975	13.3594	8.40071	18.053	7.21029	7.21029	19.325	10.5271	17.6699	12.5422
D3+Rep-61	6.88472	6.88472	21.0445	12.8596	6.88472	6.88472	12.7399	6.88472	6.88472	20.5633	9.47302	6.88472	6.88472	6.88472	15.2724	6.88472	11.2177	6.88472	6.88472	13.4534	15.4642	15.9075	6.88472	15.2415	12.0792	15.3701	14.2497	6.88472	11.8627	18.0198	6.88472	9.19505	6.88472	9.89116	9.3594	6.63978	6.88472	15.1176	12.8744	10.3676	17.6594	6.88472	6.88472	18.9555	10.6597	17.7728	12.1993
D3+Rep-62	7.75921	7.75921	21.0502	11.9452	7.75921	7.75921	13.0404	7.75921	7.75921	20.0552	11.4031	7.75921	7.75921	7.75921	15.9283	7.75921	12.6181	7.75921	7.75921	13.6884	15.7392	16.5294	7.75921	14.9854	12.5836	15.6997	14.8918	12.3197	15.7267	18.3412	7.76595	7.75921	7.75921	7.47785	7.75921	7.59375	7.75921	12.204	10.4176	7.75921	17.5637	7.75921	7.75921	18.9498	12.4423	19.1698	13.3191
D3+Rep-63	7.55865	7.55865	21.5355	13.3903	7.55865	7.55865	12.6339	7.55865	7.55865	19.8766	8.31882	7.55865	7.55865	7.55865	15.1643	7.55865	10.2593	7.55865	7.55865	11.4516	15.0311	16.8475	7.55865	12.8244	10.2281	13.644	14.1461	10.3582	12.1842	17.9468	7.64869	7.55865	7.55865	11.0954	7.55865	9.08458	7.55865	12.9722	13.23	7.55865	18.1342	7.55865	7.55865	18.4645	11.1853	17.9644	12.9808
D3+Rep-64	8.12206	7.50456	20.6225	11.5796	8.12206	10.486	10.1546	8.12206	8.12206	18.5598	10.3376	8.12206	8.12206	8.12206	13.6619	8.12206	10.9391	9.36658	8.12206	12.609	15.6508	14.3234	8.12206	13.2505	13.3738	15.2966	13.2503	12.106	8.12206	18.6082	8.12206	8.12206	8.12206	10.6781	8.12206	7.69998	8.12206	13.086	11.3372	8.12206	19.4515	8.12206	8.12206	19.3775	10.8992	16.9764	12.1648
D3+Rep-65	7.81339	10.1607	20.6207	12.2907	7.81339	7.81339	11.9676	7.81339	7.81339	19.1226	10.4419	9.56826	7.81339	7.81339	14.0969	7.81339	11.0789	7.81339	7.81339	12.533	13.9379	15.1653	7.81339	10.5374	11.3306	12.5826	14.1968	7.81339	7.81339	16.7734	7.81339	7.81339	7.81339	10.5351	7.81339	7.81339	7.81339	13.342	13.4641	7.81339	17.7834	7.81339	7.81339	19.3793	9.78512	15.2769	12.0595
D3+Rep-66	7.82409	7.82409	20.7251	13.3555	10.963	7.82409	12.5923	7.82409	7.82409	20.4682	9.99093	7.82409	7.82409	7.82409	14.837	7.82409	12.1675	7.82409	7.82409	12.4621	15.0876	15.937	7.82409	12.482	12.0548	15.1547	13.6287	12.3054	11.5194	18.2099	7.75531	7.82409	7.82409	9.9146	7.82409	9.72368	7.82409	11.0302	9.79443	7.82409	15.7343	7.82409	7.82409	19.2749	12.9138	16.4225	12.6835
D3+Rep-67	8.71383	8.71383	20.9917	13.7719	8.71383	8.71383	13.1329	8.71383	8.71383	20.1796	9.22135	8.71383	8.71383	8.71383	14.8393	8.71383	8.71383	8.71383	8.71383	9.69024	15.5671	17.2594	8.71383	12.7068	11.0117	15.2234	14.49	13.0419	8.71383	18.6675	8.71383	11.9346	8.71383	11.9367	8.71383	9.58335	8.71383	13.8651	11.1982	8.71383	19.5099	8.71383	12.8329	19.0083	11.3492	19.2989	13.7979
D3+Rep-68	7.99428	7.99428	20.9996	13.7745	7.99428	7.99428	12.767	7.99428	7.99428	20.2128	7.98171	7.99428	7.99428	7.99428	14.1684	7.99428	7.31686	7.99428	7.99428	11.9815	15.6819	16.7333	7.99428	15.1801	14.3152	15.1346	14.6637	11.4408	15.333	18.9969	7.99428	7.99428	7.99428	10.9051	10.4118	7.99428	7.99428	14.5583	13.2034	7.99428	18.6642	7.99428	7.99428	19.0004	11.9819	19.1441	13.643
D3+Rep-69	7.80764	7.80764	20.7295	7.80764	7.80764	7.80764	13.4668	7.80764	7.80764	18.8758	11.1553	7.80764	7.80764	7.80764	14.5665	7.80764	11.1839	7.80764	7.80764	12.5384	16.0067	16.1146	7.80764	11.7702	7.80764	15.2113	13.2977	9.59594	11.4857	18.2971	7.80764	7.80764	7.80764	10.702	7.80764	9.7088	7.80764	11.75	11.9912	7.80764	16.5006	7.80764	7.80764	19.2705	12.9378	17.9449	13.2189
D3+Rep-7	6.5063	6.5063	20.3727	12.8559	6.5063	6.5063	12.3009	6.5063	6.5063	19.4076	9.70241	8.8883	6.5063	6.5063	14.1951	6.5063	10.8352	6.5063	6.5063	12.7941	14.8179	15.0555	6.5063	12.1208	6.5063	14.047	13.2997	11.0473	10.6964	17.4172	6.5063	8.83199	6.5063	8.81749	9.7361	9.35609	6.5063	13.3029	11.2473	6.5063	17.7031	6.5063	6.5063	19.6273	11.3615	17.5003	13.1179
D3+Rep-70	7.74161	7.74161	20.5753	13.2856	7.74161	7.74161	12.4217	7.74161	7.74161	19.8545	10.5913	7.74161	7.74161	7.74161	15.2557	9.30123	12.138	7.74161	7.74161	13.0721	15.3816	13.6915	7.74161	12.3872	13.0433	15.3368	13.797	9.57247	12.08	17.9329	7.74161	7.74161	7.74161	7.74161	7.74161	7.13185	7.74161	13.7981	12.7727	7.74161	17.6437	7.74161	9.85419	19.4247	11.2475	17.8176	12.6488
D3+Rep-71	6.99487	6.99487	20.2911	12.5601	6.99487	6.99487	12.1809	6.99487	6.99487	19.2999	10.2004	8.99005	6.99487	6.99487	14.409	6.99487	11.0179	9.15792	10.2188	13.3708	14.9727	15.0221	6.99487	13.5767	11.793	15.3096	13.2188	10.58	6.99487	17.1389	6.66561	6.99487	6.99487	9.18922	6.99487	6.27594	6.99487	11.7844	13.0891	6.99487	17.7209	6.99487	6.99487	19.7089	10.8443	17.2962	12.5603
D3+Rep-72	6.79639	6.79639	20.3707	12.9239	6.79639	6.79639	11.3823	6.79639	6.79639	20.1193	10.6863	6.79639	6.79639	6.79639	13.2191	6.79639	9.14809	6.79639	6.79639	13.3415	15.9148	15.4659	6.79639	11.6483	11.6602	14.5813	13.855	9.82885	9.58731	17.8082	6.79639	6.79639	6.79639	11.1903	8.01234	10.0229	6.79639	14.0007	12.3732	6.79639	16.658	6.79639	6.79639	19.6293	10.0502	17.5616	13.2564
D3+Rep-73	7.11371	7.11371	20.3265	12.6614	7.11371	7.11371	13.4714	7.11371	7.11371	20.1875	10.2799	7.11371	7.11371	7.11371	15.3996	7.11371	11.0698	7.11371	7.11371	13.9376	15.2643	16.5447	7.11371	13.7564	12.1971	15.3215	13.8239	10.6374	9.96074	17.8964	7.40118	10.1358	7.11371	9.87997	9.67284	10.77	7.11371	13.5228	12.2385	7.11371	18.2169	7.11371	7.11371	19.6735	12.22	16.622	13.504
D3+Rep-74	7.26942	7.26942	20.3409	12.9715	7.26942	7.26942	12.7955	7.26942	7.26942	18.6021	10.6245	7.26942	7.26942	7.26942	15.3073	7.26942	11.4674	7.26942	7.26942	13.6193	14.2659	15.3591	7.26942	14.0345	10.8404	14.215	13.6548	7.26942	12.8159	17.8284	7.26942	9.24019	7.26942	9.4986	7.26942	8.39523	7.26942	13.0569	12.0674	7.26942	16.8788	7.26942	7.26942	19.6591	9.08776	16.2582	12.5072
D3+Rep-75	6.88683	6.88683	20.5746	12.3247	6.88683	6.88683	11.893	6.88683	6.88683	19.6052	10.1259	6.88683	6.88683	6.88683	14.5725	6.88683	11.2229	6.88683	6.88683	11.5649	14.2278	16.1402	6.88683	9.38221	8.39281	14.4908	13.3355	9.25144	12.2052	16.8511	6.4804	6.88683	6.88683	6.73265	8.20187	10.1305	6.88683	12.3997	10.789	6.88683	17.6532	6.88683	6.88683	19.4254	11.005	16.4022	11.9978
D3+Rep-76	7.46699	7.46699	20.2109	12.9663	7.46699	7.46699	13.1568	7.46699	7.46699	19.8638	10.4571	7.46699	7.46699	7.46699	15.3472	7.46699	11.5626	7.46699	7.46699	13.8931	15.697	15.0324	7.46699	11.9654	12.4575	14.3257	14.1197	10.523	13.3302	18.1216	7.46699	7.46699	7.46699	9.75077	10.2981	11.3865	7.46699	14.6134	13.2126	7.46699	17.4909	7.46699	11.2264	19.7891	11.8188	18.2469	13.657
D3+Rep-77	7.8113	7.8113	20.2849	12.8101	7.8113	7.8113	12.997	7.8113	7.8113	20.2906	12.4829	7.8113	7.8113	7.8113	15.454	7.8113	13.271	7.8113	10.3705	12.7999	13.6057	15.518	7.8113	14.3473	12.6587	14.2155	14.2768	14.0657	7.8113	18.0388	7.8113	11.1501	9.64032	10.2518	9.44542	12.5431	7.8113	13.3442	11.4349	7.8113	16.231	7.8113	7.8113	19.7151	13.7461	17.1791	13.652
D3+Rep-78	6.5924	6.5924	20.4078	12.2928	6.5924	6.5924	11.7416	6.5924	6.5924	18.1152	7.9066	6.5924	6.5924	6.5924	13.8514	6.5924	9.75853	6.5924	6.5924	11.5421	13.2519	15.3961	6.5924	6.5924	6.5924	14.2559	13.5383	6.5924	6.5924	16.775	6.5924	6.5924	6.5924	9.59166	6.5924	6.5924	6.5924	12.5786	12.401	6.5924	17.1065	6.5924	10.0702	19.5922	9.1522	15.1385	12.8472
D3+Rep-79	6.63915	6.63915	20.2851	12.1722	6.63915	6.63915	12.5483	6.63915	6.63915	19.0619	10.1527	6.63915	6.63915	6.63915	14.4679	6.63915	10.5786	6.63915	6.63915	12.1513	14.3727	15.0396	6.63915	11.6828	10.6489	13.8505	14.3896	6.63915	13.4682	17.4285	6.63915	6.63915	8.80855	10.2926	9.44366	10.1828	6.63915	13.696	11.9804	6.63915	18.8094	6.63915	10.2678	19.7149	11.6795	17.1463	12.9859
D3+Rep-8	7.10177	7.10177	20.1183	11.5543	7.10177	7.10177	11.5972	7.10177	7.10177	19.3894	10.4859	7.10177	7.10177	7.10177	14.021	7.10177	9.57182	7.10177	7.10177	12.5609	15.1414	15.6625	7.10177	11.9287	11.7185	14.2652	13.5144	7.10177	13.0678	17.993	7.10177	7.10177	7.10177	9.80946	11.3438	7.10177	7.10177	13.271	12.8542	7.10177	17.9549	7.10177	7.10177	19.8817	12.483	16.9705	13.5158
D3+Rep-80	6.93121	6.93121	19.953	13.0038	6.93121	6.93121	11.776	6.93121	6.93121	19.1168	10.0324	7.0259	6.93121	6.93121	13.7087	6.93121	10.1728	6.93121	6.93121	10.4729	12.3781	14.5217	6.93121	13.5912	9.92072	14.0442	13.064	6.93121	6.93121	16.8719	6.93121	9.53879	6.93121	9.7344	9.42684	10.4729	6.93121	13.0998	8.24964	6.93121	17.9064	6.93121	6.93121	20.047	9.2933	16.1174	12.8154
D3+Rep-81	7.33464	7.33464	19.9973	9.07631	7.33464	7.33464	12.9222	7.33464	7.33464	18.4646	11.0287	9.71209	7.33464	7.33464	15.148	7.33464	11.2551	7.33464	7.33464	13.3965	15.199	7.33464	7.33464	7.33464	12.1897	13.668	12.9221	11.7176	7.33464	17.5795	7.33464	7.33464	7.33464	9.89839	7.33464	11.3185	7.33464	12.0897	12.3802	7.33464	16.2081	7.33464	7.33464	20.0027	9.74842	17.8297	13.7458
D3+Rep-9	7.86454	7.86454	19.9486	13.1574	9.71296	7.86454	11.037	7.86454	7.86454	18.2442	10.2852	7.86454	7.86454	7.86454	13.6754	7.86454	10.6162	7.86454	7.86454	13.2813	13.8823	16.2217	7.86454	11.3981	9.5815	14.4668	13.1175	7.86454	10.5923	16.9051	7.86454	10.1473	7.86454	9.72828	9.40231	11.373	7.86454	13.6933	12.809	7.86454	19.3915	7.86454	7.86454	20.0514	11.9577	16.3253	12.7553
