# Supplementary material for: Single-cell qPCR demonstrates that Repsox treatment changes cell fate from endoderm to neuroectoderm and disrupts epithelial-mesenchymal transition
Source: PLoS One. 2019 Oct 10;14(10):e0223724. doi: 10.1371/journal.pone.0223724 (PMC6786562; doi:10.1371/journal.pone.0223724)
Supplement: S3 Data — (XLSX) [file pone.0223724.s003.xlsx]

## Sheet: TGF β1 protein
TGF β1 protein (ng ml-1)	(Unit: ng/ml)				Mean	± s.d.		P value
D0	0.0217595	0.0217595	0.0217595		0.0217595	0		Compared to D0
-Rep	1.08448	0.63109	0.63109		0.782219	0.261763		0.0372995	*
+Rep	0.12883	0.130774	0.105688		0.121764	0.0139561		0.00642933	**

## Sheet: qPCR
D0						Mean (D0)				-Rep							+Rep						D3/D0													Mean					± s.d.
SOX17	1.44884e-06	1.91397e-06	2.5995e-06	1.62627e-06		SOX17	1.89715e-06			SOX17	0.0701539	0.078382	0.0886952	0.0886952			SOX17	2.29682e-05	1.0398e-05	3.30498e-05				-Rep							+Rep						-Rep	+Rep	P Value			-Rep	+Rep
FOXA2	4.78872e-05	2.83754e-05	2.66285e-05	3.37442e-05		FOXA2	3.41588e-05			FOXA2	0.00843147	0.00734002	0.00684848	0.00706546			FOXA2	1.91805e-05	1.73264e-05	2.4788e-05				SOX17	36978.6	41315.7	46751.9	46751.9			SOX17	12.1067	5.48087	17.4208		SOX17	42949.5	11.6695	0.000365467	***	SOX17	4734.16	5.98195
GSC	2.21387e-06	3.90386e-06	1.53855e-06	2.87103e-06		GSC	2.63183e-06			GSC	0.00500181	0.00699238	0.00482585	0.0052082			GSC	3.64243e-06	3.26761e-06	6.05545e-06				FOXA2	246.831	214.879	200.489	206.841			FOXA2	0.561509	0.507231	0.725668		FOXA2	217.26	0.598136	0.000234048	***	FOXA2	20.5745	0.113731
GATA4	6.69692e-07	8.24487e-07	9.87306e-07	6.11985e-07		GATA4	7.73367e-07			GATA4	0.00104303	0.00138586	0.00139067				GATA4	8.86731e-07	9.24387e-07	4.81821e-07				GSC	1900.51	2656.86	1833.65	1978.93			GSC	1.38399	1.24157	2.30086		GSC	2092.49	1.64214	0.00161816	**	GSC	380.902	0.574891
GATA6	3.71535e-07	3.29093e-07	3.40699e-07	5.53467e-07		GATA6	3.98698e-07			GATA6	0.00467765	0.00659231	0.00445611	0.00431926			GATA6	1.44858e-05	1.53118e-05	1.88718e-05				GATA4	1348.69	1791.99	1798.21	0			GATA4	1.14658	1.19528	0.623017		GATA4	1234.72	0.988292	0.00808153		GATA4	849.624	0.317273
HHEX	5.69478e-05	6.96267e-05	6.2102e-05	2.5134e-05		HHEX	5.34526e-05			HHEX	0.0149366	0.0204041	0.026278	0.0121323			HHEX	0.000889326	0.000917503	0.000263483				GATA6	11732.3	16534.6	11176.6	10833.4			GATA6	36.3328	38.4044	47.3334		GATA6	12569.2	40.6902	0.00256112	**	GATA6	2669.39	5.8457
EOMES	4.64787e-06	7.39509e-06	7.10205e-06	5.782e-06		EOMES	6.23175e-06			EOMES	0.0541586	0.0500669	0.0638133	0.0616395			EOMES	0.000259256	0.000276583	0.000221051				HHEX	279.437	381.722	491.613	226.973			HHEX	16.6376	17.1648	4.92929		HHEX	344.936	12.9106	0.0106394	*	HHEX	117.008	6.91702
MIXL1	7.02986e-07	3.74119e-07	2.37868e-07	2.49694e-07		MIXL1	3.91167e-07			MIXL1	0.000385762	0.000374348	0.00031771	0.000441591			MIXL1	1.51589e-07	1.49848e-07	1.99792e-07				EOMES	8690.74	8034.16	10240	9891.21			EOMES	41.6025	44.3829	35.4717		EOMES	9214.03	40.4857	0.000384706	***	EOMES	1029.1	4.55933
LGR5	6.27511e-05	4.16882e-05	2.62923e-05	5.21611e-05		LGR5	4.57232e-05			LGR5	0.00209331	0.00236054	0.00184138	0.00161416			LGR5	2.1184e-05	3.48133e-05	4.46803e-05				MIXL1	986.183	957.002	812.212	1128.91			MIXL1	0.38753	0.383079	0.510758		MIXL1	971.076	0.427122	0.000649329	***	MIXL1	129.84	0.0724651
WNT3	4.03613e-05	3.52993e-05	1.36886e-05	2.09407e-05		WNT3	2.75725e-05			WNT3	0.000728222	0.000886249	0.000683392	0.000588773			WNT3	3.6208e-05	3.85387e-05	3.22576e-05				LGR5	45.7822	51.6268	40.2723	35.3029			LGR5	0.463309	0.761394	0.977193		LGR5	43.246	0.733965	0.00120308	**	LGR5	7.03813	0.258037
																								WNT3	26.4112	32.1425	24.7853	21.3537			WNT3	1.31319	1.39772	1.16992		WNT3	26.1732	1.29361	0.00157745	**	WNT3	4.50347	0.115156
D0						Mean (D0)				-Rep							+Rep						D3/D0
CDH2	0.000434005	0.000352522	0.000535559	0.000522119		CDH2	0.000461051			CDH2	0.0179899	0.0215426	0.027489	0.0187756			CDH2	0.00102986	0.000894478	0.000388446				-Rep							+Rep					Mean							± s.d.
CDH1	0.00403467	0.00366154	0.00567958			CDH1	0.0044586			CDH1	0.00307898	0.00257716	0.00226962	0.00445611			CDH1	0.0142457	0.0154813	0.0152505				CDH2	39.0194	46.7249	59.6225	40.7234			CDH2	2.23373	1.94008	0.842521			-Rep	+Rep	P Value					-Rep	+Rep
SNAI1	0.000662404	0.000747831	0.000709948	0.000549345		SNAI1	0.000667382			SNAI1	0.00427458	0.00405804	0.00499604	0.00382586			SNAI1	0.00155918	0.00177865	0.00188007				CDH1	0.690571	0.578021	0.509044	0.999442			CDH1	3.1951	3.47223	3.42047		CDH2	46.5225	1.67211	0.00226454	**			CDH2	9.3377	0.733293
SNAI2	3.43341e-05	3.42153e-05	3.36275e-05	5.93661e-05		SNAI2	4.03857e-05			SNAI2	0.000156126	0.000251004	0.000228582	0.000314424			SNAI2	0.000123774	0.000185024					SNAI1	6.405	6.08054	7.48602	5.73264			SNAI1	2.33626	2.66512	2.81708		CDH1	0.694269	3.3626	6.86092e-06	***			CDH1	0.216769	0.147348
ZEB1	8.94802e-06	5.32052e-06	6.56549e-06	5.21103e-06		ZEB1	6.51127e-06			ZEB1	0.000127548	0.000162193	0.000186958	0.000125938			ZEB1	1.73665e-05	3.33952e-05	1.7167e-05				SNAI2	3.86587	6.21517	5.65997	7.78553			SNAI2	3.0648	4.58142			SNAI1	6.42605	2.60615	0.000909142	***			SNAI1	0.758108	0.245774
VIM	0.00851959	0.00746832	0.00887113	0.00777648		VIM	0.00815888			VIM	0.0402928	0.0437876	0.0384733	0.0622838			VIM	0.0214432	0.0128686	0.0325771				ZEB1	19.5889	24.9096	28.713	19.3415			ZEB1	2.66715	5.12883	2.63651		SNAI2	5.88164	3.82311	0.154776				SNAI2	1.61745	1.07241
KLF8	2.59603e-05	2.89382e-05	1.49103e-05	3.19609e-05		KLF8	2.54424e-05			KLF8	0.000679455	0.000659351	0.0011427	0.00121486			KLF8	7.05986e-05	7.09256e-05	9.91519e-05				VIM	4.93852	5.36687	4.71551	7.63386			VIM	2.62821	1.57725	3.99283		ZEB1	23.1383	3.4775	0.00159128	**			ZEB1	4.51768	1.43018
TGF β1	0.000653285	0.000877082	0.000588773	0.000465155		TGF β1	0.000646074			TGF β1	0.0187756	0.0191038	0.0164588	0.0193704			TGF β1	0.000923884	0.00111789	0.000779588				KLF8	26.7056	25.9154	44.9133	47.7492			KLF8	2.77484	2.78769	3.89711		VIM	5.66369	2.73276	0.0315357	*			VIM	1.34097	1.21118
																								TGF β1	29.061	29.569	25.475	29.9818			TGF β1	1.43	1.73029	1.20665		KLF8	36.3209	3.15322	0.0104913	*			KLF8	11.6213	0.644265
D0						Mean (D0)				-Rep							+Rep						D3/D0													Mean							± s.d.
PAX6	1.57969e-05	1.52588e-05	1.7167e-05	2.0204e-05		PAX6	1.71067e-05			PAX6	2.00413e-05	2.02741e-05	2.27307e-05	6.04038e-05			PAX6	9.75612e-05	7.92443e-05	6.42921e-05				-Rep							+Rep						-Rep	+Rep	P Value					-Rep	+Rep
SOX2	0.039191	0.0212951	0.0461775	0.0519524		SOX2	0.039654			SOX2	0.00442533	0.00484261	0.00492157	0.00452876			SOX2	0.072293	0.0580457	0.0785633				PAX6	1.17155	1.18516	1.32876	3.53101			PAX6	5.70311	4.63236	3.7583		PAX6	1.80412	4.69792	0.0165305	*			PAX6	1.15346	0.974058
Nestin	0.0101433	0.0114382	0.0127502	0.0127797		Nestin	0.0117778			Nestin	0.019915	0.017579	0.0241807	0.0279695			Nestin	0.023411	0.019869	0.0287559				SOX2	0.111599	0.122122	0.124113	0.114207			SOX2	1.8231	1.4638	1.98122		SOX2	0.11801	1.75604	0.00860108	**			SOX2	0.00604754	0.265146
GATA2	1.72727e-07	2.93528e-07	1.15149e-07	1.06695e-07		GATA2	1.72025e-07			GATA2	5.08613e-06	1.7896e-05	8.20537e-06	1.03143e-05			GATA2	0.000153444	0.000498541	0.000344072				Nestin	1.69089	1.49255	2.05307	2.37476			Nestin	1.98772	1.68698	2.44152		NES	1.90282	2.03874	0.664944				Nestin	0.390954	0.379847
GATA3	4.01289e-05	3.13755e-05	5.79432e-05	3.13755e-05		GATA3	4.02058e-05			GATA3	0.000774203	0.000133581	0.000483231	0.000381772	0.0841766		GATA3	0.00721392	0.00491021	0.00105393				GATA2	29.5663	104.032	47.6988	59.958			GATA2	891.988	2898.08	2000.13		GATA2	60.3137	1930.07	0.0841766				GATA2	31.7067	1004.88
BMP4	3.25571e-05	2.20836e-05	2.5781e-05	2.58406e-05		BMP4	2.65656e-05			BMP4	6.4964e-05	9.82398e-05	6.84305e-05	9.44559e-05			BMP4	0.00101568	0.00101568	0.000841354				GATA3	19.256	3.32243	12.0189	9.49545			GATA3	179.425	122.127	26.2135		GATA3	11.0232	109.255	0.158346				GATA3	6.59309	77.4125
KDR	0.00085606	0.000943297	0.000978821			KDR	0.00092606			KDR	0.000160701	0.000299187	0.000264093	0.000284359			KDR	0.000112068	0.000144498	0.00012039				BMP4	2.44542	3.69801	2.57591	3.55557			BMP4	38.2331	38.2331	31.6708		BMP4	3.06873	36.0457	0.00372907	**			BMP4	0.649204	3.78871
HAND1	5.17e-07	4.34743e-07	4.87983e-07	5.15807e-07		HAND1	4.88883e-07			HAND1	5.92506e-07	7.21082e-07	9.21189e-07	8.35996e-07			HAND1	7.99801e-05	0.000102648	8.25141e-05				KDR	0.173532	0.323075	0.285179	0.307063			KDR	0.121016	0.156035	0.130002		HAND1	1.5703	180.781	0.0226078	*			HAND1	0.291889	25.4067
POU5F1	0.169576	0.263645	0.240371	0.194791		POU5F1	0.217096			POU5F1	0.0462843	0.0499513	0.0834275	0.0589921			POU5F1	0.153893	0.122711	0.188156				HAND1	1.21196	1.47496	1.88427	1.71001			HAND1	163.598	209.965	168.781		KDR	0.272212	0.135684	0.00662874	**			KDR	0.0675957	0.0181877
NANOG	0.01418	0.00998054	0.0124303	0.0118142		NANOG	0.0121012			NANOG	0.0131694	0.00977514	0.0152505	0.0154099			NANOG	0.00135577	0.00130657	0.00115732				POU5F1	0.213198	0.230089	0.384289	0.271734			POU5F1	0.708873	0.565238	0.866696		POU5F1	0.274827	0.713602	0.0225073	*			POU5F1	0.0770091	0.150784
																								NANOG	1.08827	0.80778	1.26024	1.27341			NANOG	0.112036	0.10797	0.0956362		NANOG	1.10743	0.105214	0.00264242	**			NANOG	0.21684	0.00854015

## Sheet: Migration assay
		Migration Distance (μm)
		DE 0h (μm)		DE 24h (μm)			Migration Distance (μm)			mean	SD			Migration distance (μm)		P Value
		460		220			240			224.6	31.9729		DE	224.6		2.59083e-09	***
		442		230			212						(+)Repsox	77
		460		250			210
		460		290			170
		460		230			230
		530		250			280
		500		240			260
		442		240			202
		422		220			202
		440		200			240
		Repsox 0h (μm)		(+)Repsox 24h (μm)			Migration Distance (μm)			mean	SD
		330		250			80			77	20.0278
		320		270			50
		310		260			50
		330		250			80
		310		250			60
		340		230			110
		310		240			70
		300		210			90
		310		210			100
		290		210			80
